# Supplementary material for: Epithelial response to a high-protein diet in rat colon
Source: BMC Genomics. 2017 Jan 31;18:116. doi: 10.1186/s12864-017-3514-z (PMC5282643; doi:10.1186/s12864-017-3514-z)
Supplement: Additional file 5: Table S2. — List of Ingenuity Pathway Analysis software biological categories and functions significantly enriched (p < 0.05) in the set of genes differentially expressed in colonocytes of rats fed a high-protein diet compared to rats fed a normal protein diet. (.xls). (XLSX 125 kb) [file 12864_2017_3514_MOESM5_ESM.xlsx]

## Sheet: Table S2
Categories	Functions	Diseases or Functions Annotation	p-Value	Activation z-score	# Molecules	Molecules
Cell Death and Survival	cell death	cell death	4.89E-02	1.024	103	PIK3R1,GFER,TMEM132A,IDE,Cyb5r3,CCND1,GAL,BAG1,CAV1,VAPB,UNG,SMAD2,NDRG1,Serbp1,VAMP2,FOXG1,OGG1,ASAH1,KLK1,PPP5C,AGTR2,MAP2K6,EPO,GSTM5,PRDX1,HLA-A,ADIPOQ,CDK4,ILK,BOK,FKBP1A,JAK2,BECN1,FNTA,PRKCZ,MTOR,AKT1,HSP90AB1,KL,TOP2A,SORT1,COL18A1,CTNNB1,CAPN10,IL11RA,GRN,BLOC1S2,TRAF2,LTA,PPT1,PSAP,CD82,NMI,Nradd,SPHK2,CXCL12,GIP,SDC4,BIN1,PGR,PRLR,GSK3B,P4HB,KCNK2,RAC1,GRIA2,SMPD2,PRDX3,HDAC3,Atg5,GRK6…
Protein Synthesis	polymerization	polymerization of protein	1.08E-04		36	HAO2,TNFAIP1,CUTA,ILK,CTNNA1,ADIPOQ,IDE,ST13,NPM2,PRKAG1,PRKCZ,PRKCSH,ADSL,NUP54,DHPS,KEAP1,VCP,JUP,CTNNB1,PARVA,CHRNA4,GRB2,IMPDH2,P2RX4,AK3,GRIA2,TRAF2,RIPK1,KCNH7,LGI1,ACAT1,Mbl1,CRYAA/LOC102724652,IVD,PPP5C,SHMT2
Protein Synthesis	metabolism	metabolism of protein	3.52E-02	-1.362	31	EIF2B4,DDX25,PDIA3,PIK3R1,CPA1,DPP7,GNB2L1,CDK4,RBM3,IDE,CCND1,MTOR,AKT1,GSK3B,D2HGDH,LONP1,CAPN10,NLN,EEF2,ATG4B,RPL17,EIF2B3,HRSP12,CAPNS1,ACY1,EIF2B1,SNX1,CAPN2,UBE2I,RNPEP,CAPN3
Protein Synthesis	oligomerization	oligomerization of protein	6.50E-05		30	HAO2,TNFAIP1,CUTA,ILK,ADIPOQ,CTNNA1,IDE,ST13,NPM2,PRKCZ,PRKAG1,PRKCSH,NUP54,KEAP1,VCP,JUP,CTNNB1,PARVA,CHRNA4,GRB2,P2RX4,AK3,TRAF2,RIPK1,KCNH7,LGI1,ACAT1,CRYAA/LOC102724652,IVD,PPP5C
Carbohydrate Metabolism	metabolism	metabolism of carbohydrate	3.81E-02	0.766	28	TRH,PIK3R1,PLA2G15,ADIPOQ,Tpi1 (includes others),GLO1,G6PC3,SACM1L,MTOR,AKT1,GAL,CCND3,GAA,RENBP,GOT1,PEMT,PIGM,DPAGT1,PGM1,H6PD,PYGB,GUK1,GPAA1,GSTO1,GYG1,PTH1R,USF1,AKR1B1
Protein Synthesis	hetero-oligomerization	hetero-oligomerization of protein	1.69E-03		17	PARVA,CHRNA4,GRB2,TNFAIP1,ILK,CTNNA1,IDE,PRKCZ,PRKAG1,PRKCSH,NUP54,TRAF2,RIPK1,KCNH7,JUP,CTNNB1,PPP5C
Protein Synthesis	homo-oligomerization	homo-oligomerization of protein	2.12E-03		14	HAO2,TNFAIP1,P2RX4,AK3,CUTA,ADIPOQ,ST13,NPM2,NUP54,LGI1,VCP,ACAT1,CRYAA/LOC102724652,IVD
Nervous System Development and Function	development	development of central nervous system	2.22E-02	-0.410	13	HDAC2,Evl,ARSA,MTOR,AKT1,OLIG2,PPT1,EFNA5,PRMT5,CD82,ENPP2,ERBB2,AGTR2
Cellular Development, Cellular Growth and Proliferation, Connective Tissue Development and Function	proliferation	proliferation of fibroblast cell lines	1.80E-02	0.707	13	MMP7,GRB2,CDK4,PFDN5,Bmyc,STMN1,AKT1,BOP1,ABL2,TFRC,ALDOA,ERBB2,PPAP2C
Post-Translational Modification, Protein Degradation, Protein Synthesis	hydrolysis	hydrolysis of protein fragment	4.32E-02		12	NLN,CAPNS1,PDIA3,PIK3R1,CPA1,DPP7,CAPN2,IDE,LONP1,CAPN10,CAPN3,RNPEP
Cellular Development, Nervous System Development and Function	differentiation	differentiation of neuroglia	4.21E-02	-1.567	10	RELA,MTOR,PRPF19,HDAC2,PRMT5,ENPP2,CD82,ERBB2,BAX,POU3F1
Cell Morphology, Cellular Function and Maintenance	autophagy	autophagy	2.96E-03	-0.797	10	ATG12,MTOR,PIK3R1,Atg5,ADIPOQ,NAMPT,ARSA,BECN1,CAPN10,AGTR2
Protein Synthesis	metabolism	metabolism of peptide	1.39E-02		10	AKT1,GSTM5,ILK,IDE,PDK1,Gstt1,GSS,PRKCZ,GLO1,DYRK1A
Protein Synthesis	translation	translation	6.87E-03		9	HRSP12,AKT1,EIF2B4,DDX25,EEF2,RPL17,GNB2L1,EIF2B1,EIF2B3
Cell Death and Survival	cell death	cell death of pancreatic cancer cell lines	3.60E-02	1.658	9	RELA,MTOR,Hrk,AKT1,TERT,NMI,GIP,JAK2,HNF1A
Cellular Movement	cell movement	cell movement of muscle cells	1.37E-02	-0.800	9	FOXO4,AKT1,RAC1,CYP2J2,GSK3B,CCND1,AGTR2,ITGB5,Poldip2
Cell Signaling, Post-Translational Modification, Protein Synthesis	assembly	assembly of protein-protein complex	5.90E-03		8	TRAF6,ZNF148,TRAF2,RALB,STX4,VAMP8,CASK,VAMP2
Cell Death and Survival	apoptosis	apoptosis of pancreatic cancer cell lines	3.78E-02	1.704	8	RELA,MTOR,Hrk,AKT1,TERT,NMI,GIP,HNF1A
Cellular Movement, Skeletal and Muscular System Development and Function	cell movement	cell movement of smooth muscle cells	3.31E-02	-0.524	8	FOXO4,AKT1,RAC1,CYP2J2,GSK3B,CCND1,ITGB5,Poldip2
Nucleic Acid Metabolism, Small Molecule Biochemistry	metabolism	metabolism of purine nucleotide	3.31E-02		8	ATP5C1,ADSL,ATP5B,AK3,H6PD,GUK1,OGDH,MDH2
Cancer, Organismal Injury and Abnormalities	neoplasia	neoplasia of epithelial tissue	1.83E-02		8	CCKAR,LYZ,TDO2,EPCAM,ERBB2,Cyp2c44,GSS,GLG1
Protein Synthesis	translation	translation of protein	1.83E-02		8	HRSP12,AKT1,EIF2B4,DDX25,RPL17,GNB2L1,EIF2B1,EIF2B3
Cellular Movement, Skeletal and Muscular System Development and Function	migration	migration of muscle cells	1.08E-02	-0.436	8	FOXO4,AKT1,RAC1,CYP2J2,GSK3B,AGTR2,ITGB5,Poldip2
Cellular Movement, Skeletal and Muscular System Development and Function	cell movement	cell movement of vascular smooth muscle cells	5.79E-03	-0.883	7	FOXO4,RAC1,CYP2J2,GSK3B,CCND1,ITGB5,Poldip2
Cellular Movement, Skeletal and Muscular System Development and Function	migration	migration of smooth muscle cells	2.88E-02	-0.115	7	FOXO4,AKT1,RAC1,CYP2J2,GSK3B,ITGB5,Poldip2
Gene Expression, Protein Synthesis	translation	translation of mRNA	1.71E-02		7	HRSP12,AKT1,EIF2B4,RPL17,GNB2L1,EIF2B1,EIF2B3
Cancer, Organismal Injury and Abnormalities	adenocarcinoma	adenocarcinoma	1.41E-02		7	LYZ,TDO2,EPCAM,ERBB2,Cyp2c44,GSS,GLG1
Post-Translational Modification, Protein Folding	folding	folding of protein	1.29E-03		7	CCT4,P4HB,ERP29,HSP90AB1,PDIA6,CRYAA/LOC102724652,ST13
Cellular Movement, Skeletal and Muscular System Development and Function	migration	migration of vascular smooth muscle cells	6.87E-03	-0.492	6	FOXO4,RAC1,CYP2J2,GSK3B,ITGB5,Poldip2
Energy Production, Lipid Metabolism, Small Molecule Biochemistry	beta-oxidation	beta-oxidation of fatty acid	4.56E-02		6	MTOR,ACSL5,LIPE,EHHADH,ECI1,ACAA2
Lipid Metabolism, Small Molecule Biochemistry	synthesis	synthesis of glycolipid	3.88E-02		6	PIGM,DPAGT1,GPAA1,SMPD2,ASAH1,AGTR2
Nucleic Acid Metabolism, Small Molecule Biochemistry	metabolism	metabolism of nucleoside triphosphate	3.88E-02		6	ATP5C1,ATP5B,AK3,GUK1,DTYMK,HNF1A
DNA Replication, Recombination, and Repair	repair	repair of DNA	1.47E-02		6	NHEJ1,TNFAIP1,XAB2,DDB1,OGG1,UNG
Cancer, Gastrointestinal Disease, Organismal Injury and Abnormalities	esophageal adenocarcinoma	esophageal adenocarcinoma	3.64E-02		5	LYZ,TDO2,Cyp2c44,GSS,GLG1
Gastrointestinal Disease, Inflammatory Disease	Barrett's syndrome	Barrett's syndrome	3.64E-02		5	LYZ,TDO2,Cyp2c44,GSS,GLG1
Cardiovascular System Development and Function, Hematological System Development and Function	systolic pressure	systolic pressure	4.82E-02	-1.000	4	EPO,F11R,TRH,AGTR2
Cell-To-Cell Signaling and Interaction	adhesion	adhesion of nuclear matrix	8.72E-04		3	DISC1,ILK,PRKCZ
Molecular Transport, Nucleic Acid Metabolism, Small Molecule Biochemistry	transport	transport of nucleoside	7.52E-03		3	SLC29A3,LOC100911721/Slc29a2,SLC28A2
Cell Morphology, Cellular Function and Maintenance	autophagy	autophagy of cardiomyocytes	4.72E-02		3	ADIPOQ,BECN1,AGTR2
Cellular Development, Cellular Growth and Proliferation, Nervous System Development and Function	proliferation	proliferation of Schwann cells	4.72E-02		3	GDNF,ERBB2,CTNNB1
Cellular Development, Skeletal and Muscular System Development and Function, Tissue Development	differentiation	differentiation of myoblasts	4.72E-02		3	MYF6,PIK3R1,ILK
Amino Acid Metabolism, Small Molecule Biochemistry	metabolism	metabolism of neutral amino acid	3.38E-02		3	IVD,SHMT2,GART
Embryonic Development, Nervous System Development and Function, Organ Development, Organismal Development, Tissue Development	development	development of spinal cord	3.38E-02		3	MTOR,AKT1,OLIG2
Small Molecule Biochemistry	release	release of hormone	3.38E-02		3	TRH,GNRH1,MSGN1
Cardiovascular Disease	spontaneous hypertension	spontaneous hypertension	2.27E-02		3	NOS1,SMAD2,GSTM5
Cell Cycle	senescence	senescence of cells	2.27E-02		3	MTOR,CAV1,CTNNB1
Cellular Assembly and Organization	formation	formation of vacuole	2.27E-02		3	Atg5,VCP,BECN1
Cellular Assembly and Organization, Cellular Function and Maintenance	organization	organization of mitochondria	2.27E-02		3	OPA1,BAX,CAPN10
DNA Replication, Recombination, and Repair	excision repair	excision repair	2.27E-02		3	XAB2,OGG1,UNG
Drug Metabolism, Endocrine System Development and Function, Molecular Transport, Small Molecule Biochemistry	secretion	secretion of glucagon	2.27E-02		3	TRH,NUCB2,GIP
Cellular Development	immortalization	immortalization	1.40E-02		3	CDK4,ERBB2,CCND1
Amino Acid Metabolism, Molecular Transport, Small Molecule Biochemistry	transport	transport of D-serine	9.13E-03		2	SLC7A10,NFKBIE
Cell Death and Survival	anoikis	anoikis of carcinoma cell lines	9.13E-03		2	NDRG1,CD82
Cell Death and Survival	anoikis	anoikis of prostate cancer cell lines	9.13E-03		2	NDRG1,CD82
Cell Morphology, Digestive System Development and Function	morphology	morphology of intestinal cell lines	9.13E-03		2	RAF1,CTNNB1
Cell-To-Cell Signaling and Interaction, Reproductive System Development and Function	binding	binding of granulosa cells	9.13E-03		2	SCARB1,Serbp1
Cellular Movement	invasion	invasion of central nervous system cells	9.13E-03		2	CXCL12,ERBB2
Developmental Disorder, Skeletal and Muscular Disorders	hypertrophy	hypertrophy of anterior tibial muscle	9.13E-03		2	GSK3B,CTNNB1
Gene Expression	elongation	elongation of RNA	9.13E-03		2	EEF2,TCEB3
Neurological Disease, Organismal Injury and Abnormalities	cold allodynia	cold allodynia	9.13E-03		2	GAL,ERBB2
Cardiovascular System Development and Function, Cell Cycle, Skeletal and Muscular System Development and Function	cell cycle progression	arrest in cell cycle progression of cardiomyocytes	4.81E-02		2	CDK4,CCND1
Cardiovascular System Development and Function, Cellular Development, Cellular Growth and Proliferation	proliferation	proliferation of endothelial cell lines	4.81E-02		2	MTOR,Prl3c1
Cell Morphology	polarity	polarity of cells	4.81E-02		2	RAF1,PRKCZ
Cellular Assembly and Organization	transport	transport of Golgi vesicles	4.81E-02		2	ARL1,RAB31
Cellular Development, Cellular Growth and Proliferation	expansion	expansion of pheochromocytoma cell lines	4.81E-02		2	AKT1,RAC1
Gene Expression	binding	binding of synthetic promoter	4.81E-02		2	TRH,RAC1
Lipid Metabolism, Molecular Transport, Small Molecule Biochemistry	uptake	uptake of long chain fatty acid	4.81E-02		2	ACSL5,ADIPOQ
Lipid Metabolism, Small Molecule Biochemistry	synthesis	synthesis of long chain fatty acid	4.81E-02		2	CAV1,ASAH1
Nervous System Development and Function	protection	protection of hippocampal neurons	4.81E-02		2	EPO,RELA
Neurological Disease, Organismal Injury and Abnormalities, Skeletal and Muscular Disorders	allodynia	allodynia of limb	4.81E-02		2	GAL,CXCL12
Cell Death and Survival	apoptosis	apoptosis of adenocarcinoma cell lines	2.56E-02		2	NDRG1,CD82
Cell Death and Survival	apoptosis	apoptosis of chondrocytes	2.56E-02		2	GRN,RELA
Cellular Movement	migration	migration of adenocarcinoma cell lines	2.56E-02		2	NDRG1,CD82
Cellular Movement	migration	migration of prostate cancer cell lines	2.56E-02		2	NDRG1,CD82
Digestive System Development and Function, Embryonic Development, Endocrine System Development and Function, Organ Development, Organismal Development, Tissue Development	development	development of endocrine region of pancreas	2.56E-02		2	HNF1B,CLU
Drug Metabolism, Endocrine System Development and Function, Lipid Metabolism, Molecular Transport, Small Molecule Biochemistry	release	release of progesterone	2.56E-02		2	TRH,MSGN1
RNA Post-Transcriptional Modification	processing	processing of rRNA	2.56E-02		2	DDX56,RNASEL
B4GALT2	0.0702065	1.31962
ZNF827	0.0831733	1.31882
LPPR2	0.0934104	1.31819
WNK3	0.08336	1.31765
BMP8A	0.0665613	1.31711
CACNB3	0.0974712	1.31291
TBR1	0.0702083	1.3096
KLK13	0.0981213	1.30733
OR8B4	0.0389724	1.304
Krtap31-1 (includes others)	0.0478737	1.30321
FBXO17	0.0676249	1.30055
ZNF609	0.0448858	1.30034
NKD2	0.0485058	1.29841
LOC691811	0.0495389	1.29609
CD300E	0.0692576	1.29574
CEP164	0.0796513	1.29554
Spag6l	0.0519981	1.29535
LMX1B	0.0723147	1.29529
KLK5	0.0636101	1.29286
PLA2G1B	0.0548894	1.28933
LTA	0.0431572	1.28843
Becn2	0.0766936	1.28801
CACNG2	0.0592272	1.2842
FAM187B	0.0560933	1.28411
TGM6	0.0675734	1.28408
XKR7	0.0636101	1.28405
HAO2	0.0870786	1.28379
OR5D16	0.0713697	1.28338
SEBOX	0.0639783	1.28285
RGD1564016	0.0431572	1.28274
9230104L09Rik	0.0548097	1.28257
Olfr816	0.0503115	1.28211
CPNE6	0.0731499	1.28079
Defb19	0.0583299	1.27851
LOC100364190	0.0677105	1.27738
Foxb1	0.0950608	1.27568
KIR3DL3	0.0784641	1.27525
GDPD3	0.0870038	1.27493
Olfr665	0.0867366	1.27441
ERC2	0.0560055	1.27311
Olfr764-ps1/Olfr766	0.0702065	1.27256
CLDN11	0.0495389	1.27253
TRH	0.0605554	1.2722
Gm6346 (includes others)	0.0965401	1.27163
HAPLN3	0.0759285	1.2715
2610028H24Rik	0.0769714	1.27121
AQP5	0.0705177	1.27021
SYCP2	0.0694063	1.26986
USP29	0.0694063	1.26881
ALLC	0.0880087	1.26792
RGD1564961	0.0805883	1.26786
LTBP3	0.0642466	1.26699
FAM212A	0.0826502	1.26692
LOC100360144/LOC684299	0.0709375	1.26668
Defb10/Defb9	0.0664667	1.26611
RSPO3	0.0560055	1.26607
LOC680547 (includes others)	0.0997489	1.26598
Gm13178	0.0548894	1.26457
C7	0.054561	1.26379
Olfr223	0.0702083	1.26248
Fmr1nb	0.0542471	1.26212
EBF1	0.0673044	1.25964
ASCL1	0.0673044	1.25874
ZNF483	0.0796513	1.2576
CNBD1	0.0591526	1.25708
LOC100909692 (includes others)	0.0809998	1.25663
TSPYL5	0.0934787	1.25656
DNAJC5B	0.0622048	1.25534
LHX6	0.0694753	1.25518
Olfr566 (includes others)	0.0518267	1.25421
RAX	0.0696273	1.25384
Vmn1r63 (includes others)	0.0683234	1.25366
Olfr551	0.0922128	1.25324
Adam26a	0.0518267	1.25296
HSPA1L	0.0570203	1.25296
Prl3c1	0.0541289	1.2519
FAM71B	0.0855403	1.25068
LY6G6D	0.093617	1.25027
ELFN1	0.0518267	1.25027
GJA3	0.065107	1.24976
Akr1c13	0.0916443	1.24933
GPR12	0.0707196	1.24837
Olr1414	0.0382316	1.24731
Olfr1218	0.0782341	1.24551
LOC688389	0.070401	1.24535
LOC102552663	0.0810915	1.24488
CLRN1	0.0840215	1.2447
Spint3	0.0891571	1.24377
Gm33328	0.0991204	1.24265
RXFP3	0.0981406	1.24265
GPR45	0.0796513	1.24214
PTH1R	0.077453	1.23991
SELPLG	0.0495389	1.23947
mt-Atp8	0.0997553	1.2392
Vmn1r11	0.0891401	1.23908
TRAM1L1	0.0903987	1.23895
RGD1564095	0.0476423	1.23837
MARC1	0.0644909	1.23754
MFAP4	0.0549023	1.23674
PNLIP	0.0656884	1.23615
CCR3	0.0815125	1.23587
SUSD5	0.0730709	1.23585
Tfap2d	0.0568411	1.23572
OR6C70	0.0448858	1.2356
PRSS37	0.0731499	1.23491
CCDC122	0.0899389	1.23459
LOC100912022/Olr1239	0.0622048	1.23413
A930017M01Rik	0.0846626	1.23323
NOS2	0.0934567	1.23307
Olfr1231	0.0468273	1.23298
VIT	0.0916195	1.23214
Cphx	0.0801841	1.23185
DPPA2	0.085745	1.23162
PLOD2	0.0891943	1.23162
PRR19	0.0861929	1.2311
UBAP1L	0.0924427	1.23058
FGG	0.0476423	1.22985
DNAH2	0.0504655	1.22862
FAM181B	0.0829456	1.22789
Vom1r2 (includes others)	0.0606112	1.22777
GPR84	0.0930253	1.22706
TUSC5	0.0684509	1.22649
Olfr250	0.0808847	1.22597
LOC286987	0.0448858	1.22586
SUSD2	0.0684509	1.22581
HMX1	0.0851235	1.22581
GABRA5	0.0708693	1.22552
C3orf58	0.0684894	1.22552
TBX15	0.0636101	1.22475
SERPINB13	0.0727967	1.22473
Vom2r16	0.0462761	1.22434
Meis1	0.0682347	1.22418
SYT10	0.0827425	1.22342
C1orf56	0.0669097	1.22258
Ivl	0.0526245	1.22229
SPOCK3	0.0791616	1.22193
POU3F1	0.0678999	1.22166
LOC365211	0.0882145	1.22153
Psgb1	0.0956284	1.22132
ZMYM2	0.0782544	1.22122
SCRG1	0.0795092	1.22103
Olfr887	0.0820977	1.22075
KCNIP1	0.0759285	1.22057
FGF12	0.0759285	1.22051
PI15	0.0750105	1.21981
CPA1	0.0583954	1.21971
SDR16C5	0.0988959	1.2197
OR52N1	0.0988925	1.21962
Olfr616	0.0684509	1.21945
Slc6a20b	0.0621393	1.21926
Cd209d	0.0673044	1.2185
LRRTM1	0.0907654	1.21838
PLXDC1	0.0702065	1.21804
DYDC1	0.0537837	1.21801
Sh3bgr	0.0709375	1.21756
MSGN1	0.0560055	1.21742
NUP210L	0.0560055	1.21739
OR4D5	0.0934787	1.21713
Ctsj	0.0810915	1.21665
TRIML2	0.050138	1.21637
Nkx1-1	0.0889362	1.21616
DBH	0.0642466	1.21579
SERPINA9	0.0970858	1.21571
MS4A13	0.084706	1.21562
TSPAN18	0.0669097	1.2155
AGTR2	0.0462761	1.21526
Olfr205	0.0941998	1.21472
OR5L2	0.0845983	1.21471
CCKAR	0.0684509	1.21449
Ccl26	0.0827425	1.21413
Gm15056	0.0677105	1.21405
UPK2	0.0731499	1.2135
TXNDC2	0.0796513	1.21329
Fam122c	0.0702065	1.21302
RGD1563352	0.0960702	1.21217
Olfr1259	0.0840779	1.21209
KCNJ6	0.0518267	1.21206
Mgam2-ps	0.0916443	1.21157
STK32B	0.0462761	1.21144
Dnah5	0.0656884	1.21132
PRSS57	0.0981213	1.21126
PLCXD1	0.0702065	1.21122
IL18RAP	0.0518267	1.21113
CDH8	0.0669097	1.21105
EDEM3	0.0891943	1.21085
SLC35F1	0.0988925	1.2107
CACNG4	0.0914655	1.21067
LRFN2	0.0983053	1.21064
SERPINA4	0.0950608	1.21031
C20orf194	0.0709375	1.21027
Olfr619	0.0790239	1.21022
TDRD9	0.0820977	1.21017
LY6G6F	0.0656884	1.21008
DLK2	0.0431572	1.20989
TXNDC8	0.0766936	1.20987
Prm1	0.068228	1.2098
CNTN5	0.0534915	1.20979
CHRNA9	0.0643295	1.20961
Olr959	0.0803899	1.20941
TEKT5	0.0782341	1.20912
KRT39	0.0816819	1.20904
Olfr888	0.0606631	1.20899
MYF6	0.0503646	1.2088
Olfr1163	0.0883322	1.20842
AADACL3	0.0568411	1.20677
BAALC	0.0684509	1.20659
CBLN3	0.0583299	1.20607
LEFTY2	0.0684509	1.20575
OR5AP2	0.0805883	1.20561
Samt1 (includes others)	0.0940508	1.20547
LOC100360095 (includes others)	0.0577326	1.20542
CYP3A4	0.0681812	1.20534
UNCX	0.0495389	1.20512
SLC4A5	0.0636101	1.20496
KANK4	0.087759	1.20481
RGD1560174	0.0917278	1.20443
LOC498308	0.0580633	1.204
ARHGAP36	0.0558955	1.20397
SFMBT2	0.0709375	1.20375
OR13G1	0.072406	1.20351
F830016B08Rik	0.0518267	1.20312
OR5H15	0.0885754	1.20306
RGD1566324	0.0829529	1.20283
Olfr601	0.0940898	1.20267
VEPH1	0.0835254	1.2026
NLRP10	0.059388	1.20247
Olfr642	0.0835659	1.20246
MEI4	0.0736014	1.20229
Olfr818	0.0952989	1.20203
APCDD1L	0.0974712	1.2017
ABL2	0.0673044	1.20169
Olfr530/Olfr533	0.0673044	1.20164
PNMA3	0.0974712	1.20129
LOC312273	0.0696273	1.20127
Olr582	0.0962172	1.20069
OPN4	0.0702083	1.20063
LOC685184	0.0854756	1.20056
MYADML2	0.0715483	1.20037
SULT1E1	0.088015	1.19998
LOC685406	0.0645963	1.19976
AKAP5	0.0813442	1.19969
Krtdap	0.0766936	1.19969
INMT	0.0513948	1.19957
NETO1	0.0736014	1.19903
PROP1	0.0673044	1.19903
LOC100911718	0.0791616	1.19891
EML6	0.0800776	1.1985
TKTL2	0.0702065	1.19841
PRSS12	0.0769714	1.19826
RXFP1	0.0862279	1.19823
Irs4	0.0702065	1.19823
NSUN7	0.0661014	1.1982
TECRL	0.0796513	1.19819
TAS2R3	0.0951143	1.198
KCNJ11	0.0714352	1.19784
TMEM132D	0.074665	1.19782
GAL	0.071996	1.19764
ZCCHC5	0.0684509	1.19764
TUB	0.074665	1.19757
LOC100359653/LOC100362525	0.0574259	1.19728
Olr181/Olr183	0.0769714	1.19724
4921524L21Rik	0.0929149	1.19696
OR51B4	0.0805883	1.19694
LOC680590	0.0968692	1.19686
BDH2	0.0940898	1.19684
ZMAT1	0.0891943	1.19663
OR5M11	0.0813442	1.19659
Olfr911-ps1	0.0780472	1.19654
CRISPLD1	0.0965401	1.1965
CELSR3	0.0605565	1.19646
Olfr653	0.0795092	1.19643
PIP	0.0734955	1.19642
Olr1185	0.0684509	1.19572
ADAMTS4	0.085745	1.19555
OR51E1	0.0827425	1.19554
AGBL4	0.0795092	1.19543
KCNC1	0.0702065	1.19538
LOC100911047/Xlr3a	0.0762911	1.19522
EFNA5	0.0988959	1.19522
Olr982	0.0835948	1.19509
CNTN4	0.0642466	1.1948
OR11A1	0.0699326	1.1945
Olr334	0.0982586	1.19417
C1orf185	0.0922354	1.1939
AKR1D1	0.0769714	1.19384
GDNF	0.0815823	1.19379
RTP1	0.0727967	1.19358
OR1L8	0.0926776	1.19356
Olfr1446/Olfr1447	0.0780827	1.19352
OR56A4	0.0973839	1.19342
ENPP2	0.0956284	1.19329
Nlrp4b	0.0982248	1.19278
Adam6	0.0692576	1.19276
OR5H14	0.0864525	1.19217
Olfr133 (includes others)	0.0684509	1.19202
B630019K06Rik	0.0686688	1.19182
Tas2r134	0.0941998	1.19182
PCDHGA3	0.054561	1.1918
LOC100910382 (includes others)	0.0952688	1.19179
SPERT	0.0998612	1.19166
DOK2	0.0900748	1.19142
P4HA3	0.0606112	1.19124
Olfr670	0.083268	1.19113
Defb22	0.0662175	1.19111
ROBO3	0.0916443	1.19058
Olfr458	0.08336	1.19053
SPINK5	0.0767339	1.19048
Defb3	0.0669097	1.19018
C12orf71	0.0809998	1.19018
PAK7	0.0922128	1.19017
HDAC2	0.0795092	1.18978
TMC3	0.0872972	1.18978
CHIT1	0.0882106	1.18957
LOC286992	0.071996	1.18955
Olr289	0.0848243	1.1893
Olfr1242	0.0769433	1.18919
HMCN1	0.0951143	1.18913
Vmn1r77	0.0789302	1.18912
LOC100910049/Olr14	0.0961632	1.18899
Olfr1196 (includes others)	0.0570203	1.18887
Ace3	0.0842287	1.18883
Olfr521	0.0851235	1.18876
NR6A1	0.0982818	1.18856
Mbl1	0.0668461	1.18847
SPDYA	0.0671538	1.1884
Defb15/LOC100362655	0.0664667	1.1883
IL9R	0.0972869	1.18819
PCDHGA12	0.0769557	1.18814
Olfr341	0.0850229	1.18813
FRZB	0.0674926	1.18771
LRRC4C	0.096921	1.18764
Trim52	0.0560591	1.18759
KRT24	0.0848243	1.18741
Vom2r26/Vom2r28	0.0872198	1.18725
TMPRSS11F	0.0851235	1.18715
LOC688970 (includes others)	0.0760349	1.18682
Olr1768	0.0713563	1.18671
SPZ1	0.0749744	1.18668
GRM6	0.0796513	1.18665
TREML4	0.0827425	1.18649
KCNQ4	0.084995	1.18642
CRB1	0.0960702	1.18621
Andpro (includes others)	0.0965401	1.18601
OR5AS1	0.0926506	1.18593
FAM163B	0.0674883	1.18569
Fpr-rs3	0.0809998	1.18549
LOC100911988 (includes others)	0.0875547	1.18523
Vom1r19	0.0769714	1.18517
ZNF382	0.0778694	1.18485
ACTRT2	0.0771502	1.18452
TAAR6	0.0727967	1.18442
Cd209b	0.0815823	1.18439
KCNH7	0.0669097	1.18434
ACPT	0.0570639	1.18423
OR7A10	0.0684509	1.18417
SCN10A	0.0642466	1.18414
IRX1	0.0810915	1.18413
MYBPHL	0.0732422	1.18399
SLC22A14	0.0965401	1.1837
CXorf21	0.0907889	1.18351
PCDHGA5	0.0696853	1.18324
GAL3ST3	0.0778694	1.18323
Vmn1r16/Vmn1r29	0.0736014	1.18322
MSMB	0.096921	1.18295
CLUL1	0.0922128	1.18262
TEPP	0.0960805	1.18256
CNIH2	0.0882106	1.18253
MSI1	0.0835254	1.18226
MUC6	0.0677105	1.18187
Olfr788	0.0977447	1.18185
C3orf33	0.0858069	1.18181
AKT3	0.0809998	1.18151
Ugt1a9	0.0891943	1.18151
SPINK14	0.0558487	1.18121
Csprs (includes others)	0.0771502	1.18109
BSND	0.0677105	1.18103
SLC11A1	0.0941998	1.18072
OR2F1	0.064059	1.18035
Olr101 (includes others)	0.0636101	1.1803
SAMD7	0.0673044	1.17997
GALNTL5	0.0820386	1.17991
IL22	0.0926506	1.17988
C12orf42	0.0910534	1.17908
Olfr1202/Olfr1204	0.0769714	1.17897
HAND2	0.078389	1.17887
LOC685874 (includes others)	0.0684894	1.17877
CHD5	0.0570639	1.17849
Prl7a2	0.0870351	1.17838
EPO	0.0798992	1.17831
SEMA6C	0.0847381	1.17824
OR2V1	0.0769714	1.17786
SCARA3	0.0709375	1.17731
RGD1310495	0.0831733	1.1773
KIAA1324L	0.0945375	1.17661
MGC114492/RGD1559726	0.0848243	1.17661
POU3F4	0.0891943	1.17641
OSTN	0.0940699	1.17618
LGI1	0.0926776	1.17615
REM1	0.0813363	1.17595
Olfr1279	0.0769714	1.17589
Olfr633	0.0642466	1.1758
Cpa6	0.0709375	1.1758
SLC17A3	0.0810915	1.17579
Olr665/Olr668	0.0922128	1.17579
NMUR2	0.0704644	1.17574
FITM1	0.0806831	1.17565
4732456N10Rik	0.0791379	1.17555
SPAG6	0.0805883	1.1754
NOS1	0.0805883	1.17523
Olfr1302	0.0965401	1.17514
Foxb2	0.0996199	1.17485
Olfr169 (includes others)	0.0684509	1.17467
ERMAP	0.0813363	1.17462
CYP46A1	0.0962303	1.17454
RAG1	0.0769433	1.17454
Olfr599	0.0958074	1.17433
Olfr1113/Olfr1115	0.084706	1.17426
Olfr401	0.078389	1.17379
GRIA2	0.0694753	1.1734
SLC2A7	0.0880087	1.17332
CLIC2	0.0793066	1.17288
RGD1564515	0.0870786	1.17287
OR6C68	0.0990436	1.17282
RGD1565355	0.0731436	1.17281
TTC23L	0.0812291	1.17271
OR51S1	0.0909264	1.17268
C5orf52	0.0697548	1.17247
Defb4/Defb5	0.082923	1.17204
FGF22	0.0964025	1.17193
ASTN1	0.0814888	1.1718
RCVRN	0.0858069	1.17177
ALOX15B	0.077453	1.17163
Olfr1107	0.0702083	1.17163
GLT8D2	0.0835948	1.17155
Slc39a4l	0.0812291	1.17144
Olfr1301	0.0952989	1.17074
EFCAB1	0.0759992	1.17051
TPK1	0.0697548	1.17017
WFIKKN2	0.0582842	1.17009
Dppa1	0.0861929	1.16934
C1QTNF4	0.0713563	1.16921
CYSLTR1	0.0734955	1.16914
OR6C1	0.0736014	1.1689
BARX1	0.0769433	1.16854
MASP2	0.0717299	1.16852
BHLHE22	0.0800776	1.16835
DLX5	0.0961632	1.16825
FOXG1	0.0861929	1.16802
C5orf28	0.0989685	1.16793
Vom1r95/Vom1r98	0.0778694	1.1677
HESX1	0.0827425	1.16751
KLF17	0.0965586	1.16739
Olfr1199	0.0988959	1.16733
Cryge	0.0844813	1.16732
4921509C19Rik (includes others)	0.0971065	1.16694
Sh2d1b2	0.070401	1.16692
Olr264/Olr267	0.096921	1.16676
Olfr33	0.0805883	1.16659
FAT3	0.0681812	1.16654
CXorf66	0.0901454	1.16631
MCF2	0.0770917	1.16626
Gm6551 (includes others)	0.089029	1.1661
Vmn2r118	0.0922128	1.16552
Sval2	0.0810121	1.16547
HELQ	0.0769714	1.16515
GLDN	0.0812291	1.16513
KL	0.0736014	1.165
RHCE/RHD	0.0810121	1.16492
SLC6A11	0.0784641	1.16484
SYT6	0.0975782	1.16414
BC021614	0.0725265	1.16375
GLYAT	0.0968047	1.16358
Pramef6	0.074665	1.16317
OLIG2	0.0971065	1.16297
GNRH1	0.0800776	1.16251
GPRC6A	0.0971148	1.16245
CYP27B1	0.0735126	1.16239
NPTX2	0.0897075	1.16236
Olfr360	0.0826913	1.16235
Olfr1313	0.0891529	1.16235
WDR19	0.0809998	1.16164
Rhox7a	0.0950608	1.16148
Olr500	0.0926506	1.16145
Flg	0.078389	1.16126
Olfr378	0.0965401	1.16109
SELE	0.0934567	1.16088
PCDHGA10	0.0898358	1.16075
Gpm6b	0.0973839	1.16074
Tore	0.0977344	1.16072
SLC7A10	0.0916443	1.16032
Hrk	0.0943194	1.16017
Cyp3a85-ps	0.0899389	1.16003
DLK1	0.0933937	1.1598
UBQLNL	0.0970779	1.15957
ADAMTS3	0.0994658	1.15935
LOC103692112	0.0987956	1.15923
Olfr1477 (includes others)	0.0958074	1.15898
AA926063	0.0926506	1.15852
EML5	0.0922128	1.15809
CSMD1	0.0988925	1.15808
GFOD1	0.0821587	1.15806
DISC1	0.0932375	1.1578
LHX8	0.0674883	1.15765
DLEC1	0.0760805	1.15763
Olfr1378	0.0644909	1.15758
OR5H2	0.0945375	1.15723
Ppbp	0.0797093	1.15676
Adamts19	0.0778532	1.15655
MAGEE2	0.0950608	1.15649
ASB14	0.0854425	1.15622
TTN	0.0791616	1.15618
Ccdc144b	0.0982586	1.15606
MARCO	0.0997489	1.15579
Olfr290/Olfr291	0.0916443	1.15566
SNPH	0.0837227	1.15512
CNFN	0.072255	1.15482
KRT25	0.0859393	1.15471
Tdh	0.0848179	1.15459
Olfr123	0.0835254	1.15432
TLL1	0.0975782	1.15417
C1orf228	0.0709375	1.15408
Olfr1015	0.0957512	1.15395
OMG	0.0830977	1.1538
Olr1718/Olr1720	0.0922128	1.15379
CRYAA/LOC102724652	0.0769714	1.15351
FBXO48	0.0988959	1.15349
CAPN3	0.0927488	1.153
PGR	0.098755	1.15264
OR51L1	0.0950608	1.15254
GJC2	0.0974712	1.15246
GRM3	0.090292	1.15238
TDO2	0.0769714	1.15219
IL17F	0.0964246	1.15199
Defb30	0.0960702	1.15192
MTMR14	0.0923365	1.15179
CYTL1	0.0953207	1.1514
CYP11B2	0.087941	1.15106
LRIT2	0.0965401	1.151
MYH7	0.0907197	1.15049
Vmn2r76	0.0992383	1.14951
LOC317416	0.0817918	1.14925
CYYR1	0.0880087	1.14906
FCAR	0.0829503	1.14855
RFTN2	0.0922324	1.14803
Clca3a1/Clca3a2	0.0899389	1.14764
PITPNM2	0.0983138	1.14743
PABPC1L	0.0997489	1.14739
OR6C3	0.0899389	1.14717
SNTB1	0.096921	1.14638
HOXC13	0.0975606	1.14623
TERT	0.0813363	1.1441
LRFN1	0.0952688	1.14381
SNCB	0.0992383	1.14378
PLA2G4B	0.0730449	1.14337
FOXI3	0.0862305	1.14195
Cradd	0.0913621	1.14176
Cyp2c44	0.0914556	1.1415
KCNK2	0.0853931	1.14121
NPM2	0.098841	1.14106
KCNA6	0.0820977	1.14036
SHISA6	0.0939048	1.13915
PDGFRA	0.0891401	1.13742
PPP1R3A	0.0926506	1.1369
LIPE	0.0970639	1.13575
FABP12	0.0896235	1.13433
Olfr777/Olfr800	0.0934567	1.13281
ZNF280B	0.0962788	1.13269
Tmprss11g	0.0845983	1.13191
TMEM126A	0.0962516	1.12878
BIN1	0.0899267	-1.12465
LRRC47	0.0802814	-1.14047
PKIG	0.0870786	-1.14239
SETD3	0.0805883	-1.14345
C14orf142	0.0993174	-1.14347
ATOH8	0.0982248	-1.14514
ABHD1	0.0718621	-1.14684
GTF3C5	0.0846626	-1.1473
CEP78	0.0809998	-1.14917
FAHD2B	0.0934787	-1.14972
ADNP2	0.0858341	-1.15032
WDR73	0.0907187	-1.15085
PPP1R11	0.0934787	-1.15192
CDK2AP2	0.0957512	-1.15231
FTSJ1	0.0736014	-1.15718
GIT1	0.0715888	-1.15858
OSTM1	0.0986741	-1.15936
HOOK2	0.0979366	-1.16003
POLDIP3	0.0899389	-1.16081
RFC1	0.0926506	-1.16098
HNF1B	0.0982206	-1.161
GPATCH3	0.0945375	-1.16121
UROS	0.0802814	-1.16166
FAM134A	0.0988066	-1.16196
1700009N14Rik	0.0965401	-1.1636
SCARB1	0.0708693	-1.16405
TRIOBP	0.08336	-1.1643
C19orf12	0.0899199	-1.16513
NUP214	0.07824	-1.16516
ZNF784	0.0769714	-1.16547
NXT1	0.096921	-1.16665
C19orf43	0.0707356	-1.16704
HNRNPA1	0.0899389	-1.16714
GRB2	0.093597	-1.16719
CLCC1	0.0866602	-1.16849
JMJD8	0.0997489	-1.16856
GOLGA4	0.0924153	-1.16875
MRPS18A	0.0926506	-1.16894
PMF1/PMF1-BGLAP	0.0805883	-1.16924
ATG4B	0.0809998	-1.16969
SGTA	0.0769714	-1.17038
NMNAT1	0.0907187	-1.17059
MAPKAPK2	0.096921	-1.17101
ST6GAL1	0.0907187	-1.17144
Setmar	0.0810425	-1.17191
ZBTB22	0.0809998	-1.17196
UQCRFS1	0.0841878	-1.17199
WRAP53	0.0821587	-1.17204
PRELID1	0.0673044	-1.17238
DIS3L2	0.0854674	-1.17265
HDHD3	0.0932375	-1.17269
PIK3R4	0.0950608	-1.1729
Bcl7b	0.0684509	-1.17347
SAP18	0.074665	-1.17351
SLC27A1	0.0857711	-1.17375
EXT2	0.0790785	-1.17384
GJB3	0.0949388	-1.17409
RDH14	0.0749744	-1.17421
RUFY1	0.0975782	-1.17488
Dgcr6	0.0883322	-1.17501
TCEA3	0.0922324	-1.17516
Fundc2	0.0989685	-1.17556
NUBP1	0.0916443	-1.17681
KIF3A	0.0965586	-1.1769
INTS5	0.0857711	-1.17701
Rsl1d1	0.0859119	-1.17724
VTI1A	0.0805883	-1.17728
CAPN10	0.0960692	-1.1776
MTOR	0.0636101	-1.17819
TPRA1	0.0846864	-1.17887
SAMD10	0.0819847	-1.17889
SIGIRR	0.0702065	-1.17908
Mmgt2	0.0905179	-1.17915
DUS4L	0.0766872	-1.17955
SRPRB	0.0791616	-1.17974
CCM2	0.0810915	-1.17998
LSM4	0.0999334	-1.18043
FBXO18	0.0962185	-1.18089
RRP15	0.0971115	-1.18132
Sh3glb2	0.0952688	-1.18199
CHERP	0.0874708	-1.18209
DDX56	0.0832596	-1.1823
SMPD2	0.0870786	-1.18259
RBPJ	0.0950608	-1.18289
MUM1	0.0635331	-1.18297
CTNNB1	0.0914556	-1.18306
THOC7	0.0645963	-1.18327
GTF2IRD1	0.0694753	-1.1834
MYLPF	0.0844792	-1.1834
Cyb5r3	0.0850008	-1.18345
Cops2	0.0997489	-1.18409
PRRG2	0.0981213	-1.18422
FAM53A	0.0736014	-1.18444
Hnrnpab	0.068228	-1.18451
SMPD3	0.0708965	-1.18454
RPL27A	0.0942102	-1.18459
2510002D24Rik	0.0861929	-1.18488
CCDC94	0.093617	-1.18497
NLN	0.0887457	-1.18515
TMEM51	0.0684509	-1.18551
RAPGEF1	0.0860867	-1.18638
ASCC2	0.0901919	-1.18687
CCDC85B	0.0756768	-1.18702
PBX2	0.0997992	-1.18833
PCBP2	0.0775502	-1.18867
CHD7	0.0791616	-1.18882
RELA	0.0694063	-1.18884
FIZ1	0.0805883	-1.18884
OGDH	0.0673044	-1.18894
APOA1BP	0.0945375	-1.18945
POP5	0.0809579	-1.1897
ISCU	0.0724672	-1.18979
EDF1	0.0901919	-1.18987
DET1	0.0891943	-1.18998
TMSB10/TMSB4X	0.0791379	-1.19051
PTGES2	0.0602995	-1.19059
SRRD	0.0987752	-1.19114
COA5	0.0588504	-1.19132
RPP14	0.072406	-1.19176
APLP1	0.0762888	-1.19179
XKR5	0.0775329	-1.19249
CHMP4B	0.0926776	-1.19279
DUSP18	0.0694753	-1.19284
CTDNEP1	0.0831977	-1.19297
FEM1B	0.0805883	-1.1931
P4HA2	0.0851235	-1.19328
TBCD	0.0887457	-1.19382
RNF135	0.0698599	-1.19382
KLC4	0.068228	-1.19389
DTNBP1	0.0684509	-1.19419
INTS10	0.0590657	-1.19473
ERBB2	0.0965401	-1.19498
PDCD11	0.0826809	-1.19499
RNF113A	0.0968047	-1.19555
RPA1	0.0851235	-1.19622
PIGX	0.0812291	-1.19675
FANCE	0.0845413	-1.19681
FAM58A	0.0702065	-1.19685
NCLN	0.0800776	-1.19725
PKN1	0.0813476	-1.19733
IPO9	0.0560591	-1.19744
AKR7A2	0.0857711	-1.19744
WDSUB1	0.0805883	-1.19745
FAM60A	0.0803772	-1.19755
FAHD1	0.0542284	-1.19755
MLX	0.0997721	-1.19758
Ube2l3	0.0846626	-1.19771
UBE2J1	0.0915626	-1.19782
ARMC9	0.0554899	-1.19796
ARL8A	0.0833637	-1.19827
MRPS35	0.0901454	-1.1984
NDUFA8	0.0700251	-1.19865
JTB	0.0796513	-1.19881
RGD1563835	0.0996124	-1.19883
CUL4A	0.0518267	-1.19892
PSMC3IP	0.0958769	-1.19918
PSAP	0.070401	-1.19938
NSMCE4A	0.0537837	-1.19947
TMEM115	0.0796513	-1.19966
CD151	0.0815823	-1.19976
DEF8	0.0814226	-1.19999
VPS18	0.0749744	-1.20037
Akap17a	0.0727967	-1.20046
ZDHHC7	0.0780472	-1.20089
S100A16	0.0991204	-1.20092
ZC3H7B	0.0684121	-1.20097
CBX3	0.0965401	-1.20127
PPT1	0.0945375	-1.20153
TRMT112	0.0696273	-1.20164
USP5	0.0882145	-1.20171
ELAC2	0.0588504	-1.2021
GRWD1	0.0769714	-1.2023
RGD1563157	0.0907889	-1.20235
EFNA4	0.0797535	-1.20235
OGG1	0.0682347	-1.20261
Atg5	0.0804062	-1.20263
EPCAM	0.0997992	-1.20269
OS9	0.0831733	-1.20327
RNF185	0.0988959	-1.20339
CCDC91	0.0809998	-1.20347
STXBP2	0.0768883	-1.20369
PIGS	0.0750052	-1.20377
MOCS3	0.0714352	-1.20416
LRRC57	0.0940898	-1.20418
DYRK1A	0.0922324	-1.2042
MRPS11	0.0924427	-1.20423
PDF	0.0760968	-1.2046
CCNY	0.0759285	-1.20489
MBD3	0.0677105	-1.20492
INSIG2	0.0684509	-1.20509
POLR2M	0.0521462	-1.20525
H2AFY	0.0684509	-1.20526
FKBP8	0.0684509	-1.20535
RPS11	0.076796	-1.20547
SGSM2	0.0673658	-1.20582
EIF5A	0.0769714	-1.20582
POLR3E	0.0732422	-1.20594
GOLGA5	0.0897514	-1.20596
CERS2	0.0724672	-1.20681
WDR81	0.0698599	-1.20683
PKDCC	0.0771502	-1.20751
EDEM2	0.0965401	-1.20751
PRKCZ	0.0537837	-1.20764
ALG12	0.0684509	-1.20807
USF2	0.0945375	-1.20812
AGPAT2	0.0805883	-1.20904
RPL36	0.0843609	-1.20908
ASAH1	0.0981213	-1.20913
LSG1	0.0694753	-1.20935
TADA3	0.0766936	-1.20946
BLM	0.0554582	-1.21043
VCP	0.0942102	-1.21059
METAP1D	0.085745	-1.21063
SPCS1	0.0802814	-1.21071
PFDN5	0.0816813	-1.21096
MYL12A	0.0802814	-1.21107
EHMT2	0.0950608	-1.2117
ZNF394	0.0476423	-1.21195
WWP2	0.0661014	-1.21218
PPP5C	0.0704644	-1.21272
HSPA13	0.0819057	-1.21309
GNB1	0.0682347	-1.21323
DGCR14	0.0724672	-1.21334
EZH2	0.0723147	-1.21365
BRD2	0.0922354	-1.21389
ARPC4	0.085336	-1.21422
DOCK1	0.0700118	-1.21426
Rrbp1	0.0776012	-1.21448
TAF6	0.0675046	-1.21466
GLCE	0.0622048	-1.21494
ISYNA1	0.0855403	-1.21498
C7orf43	0.0702083	-1.21499
THAP7	0.0462761	-1.21527
Rasl2-9	0.0742713	-1.21544
Nradd	0.09911	-1.21556
PIBF1	0.0531298	-1.21574
LGMN	0.078432	-1.21618
NADSYN1	0.0842287	-1.21628
RCBTB2	0.0716177	-1.21667
GEMIN8	0.0831851	-1.21668
CUEDC2	0.0962172	-1.21688
PUS1	0.0806111	-1.21718
ERCC8	0.0932375	-1.2173
PIGO	0.0580485	-1.2175
SDCCAG8	0.0813363	-1.21787
STARD7	0.0713563	-1.21807
CENPV	0.0855403	-1.21818
SYF2	0.0909784	-1.21874
MFGE8	0.0890418	-1.21883
TMEM55B	0.072406	-1.21959
KLC3	0.0684509	-1.21977
BRPF1	0.0970639	-1.21982
PON3	0.0694753	-1.21991
PDCD6IP	0.0583299	-1.22001
NDUFS8	0.0674883	-1.22007
TPX2	0.0906011	-1.2202
WBSCR16	0.0749744	-1.22028
ARHGDIA	0.0736014	-1.22029
FKRP	0.0827425	-1.2211
SPECC1L	0.0813363	-1.22119
AURKB	0.0809998	-1.22153
DGUOK	0.0922128	-1.22162
HNF1A	0.0560055	-1.22178
RTN3	0.0939878	-1.22199
R3hcc1	0.0931339	-1.22203
GLMN	0.095795	-1.22249
ZNHIT6	0.0784509	-1.22295
RNPEP	0.0975782	-1.22302
NPEPL1	0.0732391	-1.22315
RWDD3	0.0630493	-1.2233
THAP4	0.0642466	-1.22344
VRK2	0.0696273	-1.22346
RPL7	0.0916443	-1.22362
WDR91	0.0851235	-1.2238
EIF3B	0.0702065	-1.2239
ITFG2	0.064059	-1.22392
PLD3	0.080683	-1.22398
STARD5	0.0965401	-1.22402
ATP13A1	0.0892913	-1.22418
B3GALT6	0.0766936	-1.22439
RERG	0.0855403	-1.22452
ACSF3	0.0673044	-1.22455
LOC684822/RGD1565653	0.0742908	-1.22461
SF3B5	0.0708693	-1.22471
CCDC51	0.0736014	-1.22474
WDR43	0.077453	-1.22477
PEX11B	0.0908452	-1.22493
HSP90AB1	0.0736014	-1.22526
PTTG1IP	0.0735253	-1.2253
LOC100911721/Slc29a2	0.0540592	-1.2253
DDX28	0.0772314	-1.22563
HAUS7	0.0897746	-1.2257
ARPC1A	0.0476423	-1.22607
NUDT14	0.0560055	-1.22653
SORT1	0.0990436	-1.22655
SMYD4	0.0896334	-1.22666
C1orf106	0.0694063	-1.22682
MYO5B	0.0736014	-1.22692
ZDHHC12	0.0635331	-1.227
TMED1	0.0505451	-1.22721
IL20RA	0.0970601	-1.22737
ZNF277	0.0796513	-1.22796
RFXANK	0.0990436	-1.22799
SHMT2	0.0662175	-1.2281
NEURL4	0.0700118	-1.22812
PI4KA	0.0608069	-1.22832
LOC685505	0.0805883	-1.22844
RAB31	0.0945306	-1.22854
CIZ1	0.0677105	-1.2286
PLSCR3	0.0727967	-1.22881
PEMT	0.0766936	-1.22905
TBC1D7	0.0669097	-1.22907
AGAP3	0.0567137	-1.22909
KRT75	0.0941998	-1.22936
IL11RA	0.0702065	-1.23019
CTDSP1	0.0591526	-1.23022
Poldip2	0.0813363	-1.23025
FKBP15	0.0713563	-1.23029
SERGEF	0.0715888	-1.23033
ZSWIM1	0.062402	-1.23036
UBQLN4	0.0518267	-1.23047
LCMT1	0.0921119	-1.23061
BLOC1S1	0.0537837	-1.23064
RABAC1	0.0682848	-1.23065
TAF10	0.0734955	-1.23075
HARS	0.0659701	-1.23098
EGLN2	0.0673044	-1.23099
WDR18	0.0819294	-1.23115
GANAB	0.0684509	-1.23125
CCND1	0.0802814	-1.23127
OPLAH	0.0628064	-1.23131
TRMT12	0.08336	-1.23155
CUTA	0.067538	-1.23193
TIMM13	0.0759285	-1.23208
EXOSC8	0.0988959	-1.23228
P4HB	0.0639622	-1.23239
GTF3C1	0.0885754	-1.23243
NBR1	0.0580485	-1.23246
MVP	0.080129	-1.23289
NLE1	0.0631064	-1.23304
TRIM37	0.0758221	-1.23312
SNRNP40	0.0952688	-1.23336
UBXN1	0.0585958	-1.23355
ZNF707	0.0913081	-1.23358
NAGA	0.0805546	-1.23375
TBC1D25	0.0715888	-1.23386
DDX47	0.0669097	-1.23413
RFT1	0.0816819	-1.23442
ATP13A2	0.0673044	-1.23447
ZNF335	0.0518267	-1.23469
ABCB8	0.0348476	-1.23508
SLC7A4	0.0899389	-1.23518
DAGLB	0.0958074	-1.23542
PEF1	0.0796513	-1.23542
PIH1D1	0.0560055	-1.23563
HINT3	0.0644692	-1.23569
C11orf52	0.0558955	-1.23599
ZCCHC10	0.0496214	-1.23608
PSMF1	0.0628064	-1.23628
SNX3	0.0736014	-1.23634
LOC100909833/RGD1560212	0.0496214	-1.23717
Gm5908	0.0635414	-1.23735
KCTD10	0.0736014	-1.23753
ZPR1	0.0639783	-1.23778
Zfp61	0.0858341	-1.2378
ASCC1	0.0820977	-1.23785
VAC14	0.0518267	-1.238
TMEM199	0.0495389	-1.23802
RNF6	0.0915922	-1.23832
ERP29	0.0934567	-1.23852
RFC3	0.0769714	-1.23857
PSMG2	0.0803899	-1.23912
SBF1	0.064059	-1.23913
LONRF3	0.0655747	-1.23929
ABT1	0.0782341	-1.23933
TIMM9	0.0702083	-1.23942
CHD1L	0.0813363	-1.23954
VPS28	0.0907889	-1.23962
CHCHD3	0.0560055	-1.23973
PPP2CB	0.0560055	-1.23975
ITM2C	0.0835254	-1.23976
TBC1D17	0.0625994	-1.23992
ITGB5	0.0700118	-1.24001
CTSF	0.0514629	-1.24003
RAD17	0.0669097	-1.24009
PLEKHG3	0.0769433	-1.24057
COMMD8	0.0675046	-1.2406
TIMM22	0.0858069	-1.24066
DDX46	0.0769433	-1.24093
PVRL2	0.0684509	-1.24096
RTTN	0.0570639	-1.24127
KEAP1	0.0560055	-1.24128
TCF25	0.0518267	-1.2416
BIN3	0.072406	-1.24169
CSRP2BP	0.0628064	-1.24195
TTC1	0.0796513	-1.24218
Ppp2r5c	0.071996	-1.24261
NFKBIE	0.053806	-1.24284
POLR3B	0.0462761	-1.2434
TFPT	0.0669097	-1.24379
CLASP1	0.0769557	-1.24393
Mk1	0.0875547	-1.24425
HSD3B7	0.0700118	-1.24428
LZTR1	0.0805883	-1.2445
ST13	0.0790785	-1.24462
ARSA	0.0468273	-1.24495
EIF3H	0.0389724	-1.24518
TTI2	0.0805883	-1.24534
HDLBP	0.0961632	-1.24564
C21orf33/LOC102724023	0.0861929	-1.24582
TELO2	0.0617221	-1.24583
LOC301124	0.0926776	-1.24605
SLC44A3	0.059388	-1.24606
ACSL5	0.0783252	-1.2464
ILK	0.071996	-1.24643
MDH2	0.0488247	-1.24653
SPNS1	0.0465285	-1.24654
TOR2A	0.0801841	-1.24664
RHBDF2	0.0684509	-1.24668
PLEKHF2	0.0857711	-1.24671
ASH2L	0.0681812	-1.2468
THAP11	0.0597504	-1.24689
RPN2	0.0782341	-1.2469
SUPV3L1	0.0810915	-1.24703
SPNS2	0.0838855	-1.24717
COG6	0.0715888	-1.24747
RIPK1	0.0646873	-1.24747
CCND3	0.0790296	-1.24758
NTHL1	0.0721358	-1.24778
KIAA2013	0.0891943	-1.2478
CTNNA1	0.0971065	-1.24788
RGD1562399	0.0668461	-1.24831
MED16	0.0560055	-1.24835
HSBP1	0.0769714	-1.2484
PPT2	0.0646873	-1.24849
SLC29A3	0.0820977	-1.2486
SUMF2	0.0712683	-1.24884
TMEM176A	0.0819847	-1.24893
COPS4	0.0507989	-1.24946
Ints9	0.0857711	-1.24965
ALDH18A1	0.0560055	-1.24966
DMAP1	0.0796513	-1.24982
LDHD	0.0636101	-1.24984
EXOC3L4	0.0965586	-1.25017
PYCR2	0.0891943	-1.25028
ARAP1	0.0548894	-1.25089
CNN3	0.0847793	-1.25106
PKP4	0.0889362	-1.25112
CYP2J2	0.096921	-1.25128
DCTN1	0.0882106	-1.25147
C14orf93	0.0991265	-1.25155
SH3BGRL3	0.0796513	-1.25164
NCAPH2	0.0560055	-1.25174
DCAF15	0.0673044	-1.25212
C12orf10	0.0734955	-1.25231
POMGNT1	0.0560055	-1.25232
LOC501979	0.0795092	-1.25262
LOC299312	0.0973839	-1.2527
SLC25A39	0.0467826	-1.25276
ANKRD13A	0.0496214	-1.25279
LOC306079	0.0684509	-1.25286
NDUFA11	0.0495389	-1.25299
MGAT1	0.0542471	-1.253
C12orf65	0.0656884	-1.25335
PIGV	0.0726965	-1.25346
GSK3B	0.098841	-1.25349
FOXO4	0.0514398	-1.25352
EXOSC4	0.0684509	-1.2537
METTL3	0.0819294	-1.25382
TMCO6	0.0793372	-1.25403
HSD17B12	0.0829456	-1.25408
P2RX4	0.0560055	-1.25411
SPRYD4	0.0791616	-1.25417
SYNRG	0.0485058	-1.25428
ZMYM3	0.097934	-1.25435
RAC1	0.0677105	-1.25457
ASNA1	0.0684509	-1.25472
DNAJB11	0.0814226	-1.25482
SCFD2	0.0827425	-1.25491
SKIV2L	0.074665	-1.25533
VPS11	0.0668461	-1.25544
CDCA2	0.0840215	-1.25551
IFT88	0.0931648	-1.2556
GSS	0.0827425	-1.25569
JUP	0.0713563	-1.25593
ASPSCR1	0.0518267	-1.25642
ATP6V0B	0.0827425	-1.25692
HBP1	0.0673044	-1.25703
UBE2I	0.0505451	-1.2573
TMEM132A	0.0468273	-1.2574
LOC100364934 (includes others)	0.0468273	-1.258
TRAF7	0.0507989	-1.25833
NDNL2	0.0628868	-1.25849
SPINT2	0.0684509	-1.25851
RHEB	0.053806	-1.25856
TRMT6	0.0685815	-1.2586
ADPRH	0.0523126	-1.25866
PGM1	0.0939878	-1.25871
CCS	0.0805883	-1.25897
THYN1	0.0588504	-1.25908
NACA	0.0636101	-1.25939
TRMT1	0.0578438	-1.2594
APOM	0.0677105	-1.25956
DNMBP	0.0887457	-1.2596
NUP54	0.0695226	-1.25985
EHHADH	0.0921119	-1.25998
Serbp1	0.0669097	-1.26007
DDX51	0.0542471	-1.26043
DHRS7B	0.0558487	-1.26081
BUD31	0.0846626	-1.26086
RBM18	0.0576814	-1.26088
SUMF1	0.0973839	-1.26102
CLEC16A	0.0476423	-1.2611
CCT7	0.045534	-1.2613
NVL	0.0800776	-1.26159
RANGAP1	0.0805883	-1.26162
C1orf116	0.0676249	-1.26171
PPP1R14B	0.0668461	-1.26202
FNTA	0.0796513	-1.2622
CLN6	0.0518267	-1.26224
TRAPPC1	0.0831733	-1.26263
NHEJ1	0.0560591	-1.26298
RNF187	0.0734955	-1.26302
IGHMBP2	0.0865611	-1.26306
TACSTD2	0.0714352	-1.26372
ATP6V0C	0.0951143	-1.26386
ATP5J2-PTCD1	0.0829503	-1.26401
ZFYVE21	0.064059	-1.26467
LGALS2	0.0702065	-1.26521
C20orf196	0.0476423	-1.26535
GMPPB	0.0642466	-1.26536
RGD1564469	0.0556279	-1.26542
LOC100911822/Polr2i	0.0537837	-1.2661
BLNK	0.0846626	-1.26611
NGRN	0.0826913	-1.26615
CLPB	0.0518267	-1.26619
SUPT7L	0.0978005	-1.26641
Brms1/LOC100911841	0.0702083	-1.26664
ERH	0.0590657	-1.26682
TXN2	0.0958074	-1.26686
CASK	0.0974018	-1.26692
UACA	0.0673044	-1.2672
IVD	0.0922354	-1.26736
GCFC2	0.0673044	-1.26755
AKR1B1	0.0987956	-1.26758
ANKHD1/ANKHD1-EIF4EBP3	0.0784641	-1.26785
TMEM254	0.0540592	-1.26789
NUP37	0.0684894	-1.2679
Cetn3/LOC100912538	0.0669097	-1.26803
SNF8	0.0537837	-1.26804
RAB11B	0.0769714	-1.26814
GYG1	0.0560055	-1.26882
NIPAL2	0.0965401	-1.26921
LRRC8D	0.0565087	-1.26929
GPAA1	0.0642466	-1.2696
Endov	0.0875004	-1.26984
Cenpb	0.0927488	-1.26986
Zfp821	0.052337	-1.26991
NARS2	0.0926506	-1.27025
DCTN6	0.0669097	-1.27086
FAM134C	0.0645963	-1.27097
GUK1	0.0570203	-1.27106
MED29	0.0577326	-1.27108
FBXO9	0.0684509	-1.27126
AAAS	0.0540592	-1.27136
KIAA0391	0.0588504	-1.27143
MAP1LC3B	0.052562	-1.27153
FBXL12	0.0684121	-1.27193
VAPB	0.0431572	-1.27272
C21orf59	0.0577326	-1.27343
ENTPD8	0.0548097	-1.2735
EEF2K	0.0934787	-1.27367
POLD4	0.0677105	-1.27406
RECQL5	0.0756768	-1.27431
MIER1	0.0795217	-1.2745
MRPS5	0.0431572	-1.27493
UBR4	0.0548097	-1.27494
CACNA2D1	0.0718593	-1.27504
UBE2Q1	0.0420423	-1.27529
RILPL2	0.0964246	-1.27554
NDUFA9	0.0542471	-1.27563
FBXW9	0.0514536	-1.27569
PHF2	0.0702065	-1.27579
TSPAN3	0.0813363	-1.27583
SNX4	0.0542471	-1.27593
Calm1 (includes others)	0.0945375	-1.27618
VPS33A	0.0549299	-1.2764
PIGQ	0.0548894	-1.27643
PRPSAP2	0.0518267	-1.27692
RGD1562381	0.0568411	-1.27709
Marc2	0.0518267	-1.27756
HMBS	0.0518267	-1.27776
H6PD	0.0940898	-1.27782
KDM1A	0.0872339	-1.27803
RGD1559566	0.0675046	-1.27831
Exoc7	0.0548894	-1.27843
FBXO6	0.0636101	-1.27879
ARF4	0.0899389	-1.2788
NOMO1 (includes others)	0.0702083	-1.27887
C17orf59	0.0684509	-1.2794
RIOK2	0.0721238	-1.27946
CYB5B	0.0694753	-1.2795
BCAS2	0.0731598	-1.27967
PRKCSH	0.0541289	-1.27968
MTO1	0.0621393	-1.2799
ATG12	0.0958074	-1.28025
VAMP8	0.0835396	-1.28029
RFC2	0.0769714	-1.28032
PPAP2C	0.0389724	-1.28046
ARMC10	0.0967615	-1.2805
BLOC1S2	0.0648646	-1.28062
FAM3A	0.0698599	-1.28064
XAB2	0.042231	-1.28077
UNC45A	0.0560055	-1.28132
TACC1	0.0675734	-1.28137
TCEB3	0.0790601	-1.28149
CD86	0.0661904	-1.28223
TRPM4	0.0348476	-1.28257
YEATS4	0.0348476	-1.28259
MMADHC	0.0548894	-1.28272
MAPKAPK5	0.074665	-1.28285
THOC3	0.0519899	-1.28292
CHMP3	0.0713563	-1.28342
PRPF8	0.064485	-1.28408
MAEA	0.0476423	-1.28409
LRCH4	0.0809998	-1.28423
Tsen15	0.0747894	-1.28444
NAMPT	0.0922128	-1.28493
PTCD2	0.0955949	-1.28498
ARL2BP	0.0570639	-1.285
EXD2	0.0588504	-1.28503
UFM1	0.098841	-1.28531
TMEM39B	0.0700118	-1.28551
Bmyc	0.0702083	-1.28582
RHBDD2	0.0485058	-1.28586
TRAF2	0.0560055	-1.28588
GGA3	0.0922128	-1.28597
PYGO2	0.086671	-1.28605
ATP5C1	0.0677105	-1.2863
CDC42EP4	0.0547263	-1.28657
Faim	0.0542471	-1.2866
AAGAB	0.0495389	-1.28669
GGA2	0.0778694	-1.2867
ZNF281	0.0853274	-1.28674
ABCF3	0.0803899	-1.28694
Marveld1	0.0507989	-1.28707
TUBA1C	0.0698599	-1.28712
NCL	0.0468273	-1.28755
HAUS4	0.0759285	-1.28756
BLVRA	0.0668122	-1.28767
TMEM183A	0.0696273	-1.28767
BECN1	0.0642466	-1.2878
C22orf23	0.0361332	-1.28788
ACY1	0.0782341	-1.28793
CORO2A	0.0448858	-1.28807
ING4	0.0518267	-1.28813
NPC2	0.0829626	-1.28858
PSMD3	0.0552767	-1.28884
CTNNBL1	0.0465682	-1.28893
Pms2	0.0700251	-1.28932
ZNF358	0.0942144	-1.28937
GBAS	0.0548894	-1.28951
TMEM11	0.0587564	-1.28975
ACTA1	0.0972869	-1.29014
RAF1	0.0810915	-1.29052
IGBP1	0.0840779	-1.29074
SLC12A9	0.0684509	-1.29087
SLC38A10	0.0570203	-1.29134
PBXIP1	0.0617221	-1.29163
FGFR4	0.0587966	-1.29166
B3GAT3	0.0531298	-1.2918
CSNK2B	0.0560055	-1.29182
MBOAT1	0.0884341	-1.2919
NOL9	0.0642466	-1.29268
PRKDC	0.0939034	-1.29281
SNU13	0.0596362	-1.29338
PARP3	0.0686768	-1.29351
TOPORS	0.0810915	-1.29353
PRKAG1	0.068228	-1.29356
DNAJC4	0.0570639	-1.29402
RNASEL	0.0542471	-1.29423
Gm6180	0.0697548	-1.29442
TFIP11	0.0784641	-1.29463
RFNG	0.0389724	-1.29466
IMPDH2	0.0642466	-1.29467
CYFIP1	0.0672889	-1.29468
GGT6	0.0675046	-1.29471
PSMG3	0.0684509	-1.29478
PCNP	0.0848179	-1.29478
PSMD13	0.0518267	-1.29512
FANCC	0.054561	-1.29517
USF1	0.0476423	-1.29521
AKR1A1	0.0536494	-1.29542
MTMR9	0.0884227	-1.29546
CHMP2A	0.0713563	-1.29555
SEC13	0.0975606	-1.29557
EIF2B4	0.0476423	-1.29588
CDKN2AIPNL	0.0468273	-1.29623
FCHO2	0.0931569	-1.29638
HPCAL1	0.0694753	-1.2964
LOC100359546	0.0583299	-1.29655
SNX1	0.0885266	-1.29708
TMEM177	0.0560055	-1.29734
DTD1	0.070342	-1.29757
AGPAT6	0.0518267	-1.29771
PDK1	0.0468273	-1.29821
ETHE1	0.0727967	-1.29828
SPTLC2	0.0677105	-1.29829
AVEN	0.0497664	-1.2985
RPL7L1	0.0940898	-1.2993
YIPF2	0.0431572	-1.29944
PRC1	0.0990436	-1.29953
ALDH2	0.0560055	-1.29978
BTBD3	0.0697784	-1.29984
EI24	0.0986741	-1.29992
SLC3A2	0.0713563	-1.30015
ABCC3	0.0721358	-1.30033
PRMT2	0.0507989	-1.30046
TXNRD2	0.0821357	-1.30058
POLR1B	0.0431572	-1.30065
KPNB1	0.0816819	-1.30093
TNFRSF11A	0.0692576	-1.30123
GAMT	0.045534	-1.30158
KDELR3	0.081565	-1.30164
WDR34	0.0828708	-1.30194
SLC35F5	0.0434221	-1.30199
DPAGT1	0.0671322	-1.302
ATP5SL	0.0537837	-1.30219
LOC102555677	0.0511226	-1.3024
RFXAP	0.0636101	-1.30241
MRPL46	0.0536494	-1.30248
FUT8	0.0771679	-1.3027
NFKB2	0.0514536	-1.30271
R3HDM2	0.0880087	-1.30342
Gstt1	0.0515389	-1.30353
LAMTOR1	0.045534	-1.30401
RENBP	0.067675	-1.30414
SLC33A1	0.0769433	-1.30419
PLCL2	0.0558955	-1.30461
NAPA	0.0431572	-1.30464
VRK1	0.0518267	-1.30478
TSN	0.0930253	-1.30482
ZKSCAN5	0.0542471	-1.30498
BCS1L	0.059388	-1.30514
ZNF24	0.0769714	-1.3052
NMT1	0.0684509	-1.30542
C11orf68	0.0431572	-1.30543
NUDT1	0.0537837	-1.30573
NINJ1	0.0468273	-1.30587
BCKDK	0.0588504	-1.30608
FIG4	0.0441263	-1.30631
U2af1l4	0.0495389	-1.30633
PEX10	0.072406	-1.30636
USP39	0.0583954	-1.30651
POLE4	0.059388	-1.3066
NOB1	0.0625994	-1.3067
SLC10A3	0.0634815	-1.30693
AUH	0.0505904	-1.30726
HERC2	0.0537837	-1.30758
Afg3l1	0.0724672	-1.30766
IDE	0.0751634	-1.30767
ABHD14B	0.042231	-1.3077
CIR1	0.0434221	-1.30774
PTPRH	0.0673044	-1.30776
WDR83	0.0542284	-1.30782
CLMN	0.0675046	-1.30791
G6PC3	0.0522837	-1.30831
EPSTI1	0.0672557	-1.30892
DNAJC3	0.0673044	-1.30903
POLR1E	0.0431572	-1.30933
CHCHD5	0.0542471	-1.30953
PIP4K2C	0.070401	-1.3096
C6orf89	0.0673658	-1.30999
GRK6	0.0380051	-1.31006
AKT1	0.0431572	-1.31008
SRA1	0.0795092	-1.31056
ADIPOQ	0.0746795	-1.31071
CAPNS1	0.0548097	-1.311
COMMD9	0.077453	-1.31109
Nedd4	0.0820386	-1.31149
DCTN2	0.096942	-1.31152
RNF5	0.046752	-1.31163
ZNF622	0.0502768	-1.31167
BCL2L14	0.0397998	-1.31192
TCN2	0.0784641	-1.31193
Rpl12-ps1	0.0518267	-1.31215
FOXP4	0.09515	-1.31229
WDR55	0.0462761	-1.31233
PSMC4	0.0736014	-1.3124
BCKDHB	0.0696273	-1.31271
NHP2	0.0692576	-1.3128
DNASE1L3	0.0895101	-1.31286
AIMP2	0.0389724	-1.31307
GTF3A	0.0476423	-1.31324
PUF60	0.0462761	-1.31358
PRDX4	0.0672005	-1.31377
GNPAT	0.0590657	-1.31381
Lage3	0.0584036	-1.31444
SPHK2	0.0468273	-1.31454
AGA	0.0668461	-1.31474
COQ7	0.0476423	-1.31502
OPA1	0.0803899	-1.31533
MRPL16	0.0462761	-1.31566
CSNK2A2	0.0513948	-1.31568
DHRS4	0.0639783	-1.31661
FGGY	0.0646873	-1.31661
PLA2G15	0.0842287	-1.31675
CHCHD4	0.0389724	-1.31681
ZBTB45	0.045928	-1.3173
BAX	0.0929149	-1.31824
PSMC3	0.0597504	-1.31834
D2HGDH	0.0465295	-1.3185
TIAL1	0.0568316	-1.31867
MPHOSPH8	0.0560055	-1.31911
RECQL	0.0558955	-1.31911
MAK16	0.0522837	-1.31931
FKBP4	0.0769433	-1.31992
ARL1	0.0431572	-1.32
RGD1564855	0.0590657	-1.32006
SMYD2	0.0568411	-1.32021
CIRBP	0.0973839	-1.32024
SMPDL3B	0.042231	-1.32026
GLO1	0.0454436	-1.32142
CDC42EP1	0.0766936	-1.32149
RGD1564425	0.0880087	-1.32169
GMPR2	0.0508638	-1.32181
NMI	0.0939034	-1.32186
PYGB	0.0973378	-1.32192
LPXN	0.0767339	-1.32202
RPUSD4	0.0518267	-1.32233
GOT1	0.0692576	-1.32239
LONP1	0.0462761	-1.3224
ANKRD17	0.0673044	-1.32241
AQP12A/AQP12B	0.0536494	-1.3225
BAG1	0.0537837	-1.3227
Gm6887	0.0382316	-1.32306
SIKE1	0.0790601	-1.32311
JAGN1	0.078665	-1.32312
RALB	0.0673044	-1.32375
Myl6b	0.0692576	-1.32381
DDX25	0.0536494	-1.32409
PLBD2	0.0628064	-1.32413
ARL3	0.0560055	-1.32437
GFER	0.0531683	-1.32473
SDF4	0.0677105	-1.32479
MRPS18B	0.0642466	-1.32492
ATP6V1F	0.0431572	-1.32501
PDE6D	0.0669097	-1.32538
NME6	0.0593029	-1.32566
MICAL1	0.0539527	-1.32592
SCNM1	0.0485909	-1.32605
RPP40	0.0431572	-1.32618
DNPEP	0.0669097	-1.32633
RGD1565806	0.0819847	-1.32664
TSTA3	0.0495389	-1.32669
IFT43	0.0348476	-1.32674
EFTUD2	0.0570639	-1.32688
SART1	0.0441263	-1.32759
MED4	0.0778694	-1.32836
RALY	0.0389724	-1.32874
LAPTM4A	0.0625994	-1.33003
PPP1R14D	0.0817918	-1.33012
FIBP	0.0431572	-1.33065
PPAPDC1B	0.064059	-1.33083
LOC100912029 (includes others)	0.0382316	-1.33103
PHF20	0.0476423	-1.33175
FAM173A	0.0518267	-1.33189
RAB25	0.0601516	-1.33214
ARL6IP5	0.0606631	-1.33226
C8orf37	0.0621393	-1.33237
MED28	0.0756768	-1.33295
PSMD14	0.0702083	-1.33344
TYW1	0.0554899	-1.3335
RAB3D	0.0537837	-1.33363
GCSH	0.0448858	-1.33366
NUDT18	0.0574259	-1.33372
DTYMK	0.0465285	-1.33389
DNAJB2	0.0431572	-1.33403
MPRIP	0.0715752	-1.3342
AMDHD2	0.0397998	-1.33421
USE1	0.0507989	-1.335
PPIB	0.0790785	-1.33516
PEX7	0.0456124	-1.33523
GART	0.0518267	-1.33536
TMEM167B	0.0801036	-1.33542
CORO1B	0.0870351	-1.33575
PANK2	0.0348476	-1.33616
RGD1566078	0.0431572	-1.33617
TEAD2	0.0663325	-1.33662
IMP4	0.0456124	-1.33671
BOD1	0.0669097	-1.33705
MRPL3	0.0548513	-1.3376
GRTP1	0.045928	-1.33783
TRIM27	0.0514398	-1.33825
SMC6	0.0805883	-1.3387
PPIH	0.0926776	-1.33883
RGD1560617	0.0542471	-1.33887
GLG1	0.0542471	-1.33905
SMO	0.0669097	-1.33908
MRPL49	0.0671538	-1.33925
FAM107B	0.0883322	-1.33957
HEXA	0.0540592	-1.3404
RANGRF	0.0468273	-1.3405
VARS2	0.0431572	-1.34094
CPSF3	0.0542471	-1.34106
MYBBP1A	0.0537276	-1.34109
TNFAIP2	0.0476423	-1.34126
PPM1G	0.0572859	-1.34155
TPBG	0.0957182	-1.34171
FBXO22	0.0642466	-1.34209
EGLN3	0.071996	-1.3426
VPS41	0.0560055	-1.34265
SLC39A7	0.0521664	-1.34285
MRPS23	0.0441263	-1.34339
MESDC2	0.0600329	-1.34353
Tpi1 (includes others)	0.0681812	-1.34363
RAB13	0.0668262	-1.34373
UNC50	0.0673044	-1.34382
KANK1	0.0795092	-1.34507
FARS2	0.0389724	-1.34518
PMVK	0.0560591	-1.34523
ZFP91	0.0813176	-1.34573
IFI35	0.0735126	-1.34587
THOC5	0.0478737	-1.34597
SMAD2	0.0907187	-1.34678
LOC365238	0.0715888	-1.34726
CTSZ	0.0382316	-1.34759
LOC367195	0.054561	-1.34789
ATP6V1B2	0.0568411	-1.34825
PDIA6	0.0677105	-1.34833
THG1L	0.0560055	-1.34874
DHPS	0.0462761	-1.34886
TMX2	0.0636101	-1.34996
SLC28A2	0.0700118	-1.35026
DCST1	0.0636101	-1.35033
PSME3	0.0827425	-1.35049
CCBL1	0.0503646	-1.35072
GHITM	0.0926506	-1.35108
BCAM	0.0525742	-1.35136
ADPRHL2	0.0560055	-1.35138
RGD1565566	0.0519981	-1.35193
SENP3	0.0697548	-1.35236
SNX6	0.0514536	-1.35268
BOP1	0.0773671	-1.35286
ZNF207	0.0676249	-1.35308
EIF3G	0.0382316	-1.35313
ZFYVE27	0.0718828	-1.3533
ITFG3	0.0548894	-1.35334
GRINA	0.0525586	-1.354
TRIM28	0.0438047	-1.35483
PRPF19	0.072406	-1.35493
CDC6	0.0560055	-1.35583
TAGLN2	0.0684509	-1.35609
MRPS2	0.0684509	-1.35651
PKP3	0.0503646	-1.35715
C2orf42	0.0637836	-1.35755
B3GALT4	0.0548097	-1.35765
RGD1561919	0.0431572	-1.35784
FARP2	0.0732391	-1.3583
RGD1560402	0.0504721	-1.35852
ECI1	0.0542471	-1.35907
NFKB1	0.0518267	-1.35942
CAD	0.042231	-1.35997
TNFAIP1	0.0585958	-1.36013
VPS16	0.0361332	-1.36031
ADSL	0.0765532	-1.3604
MAP2K6	0.0941998	-1.36066
PFDN6	0.0932375	-1.3613
XPO1	0.0891943	-1.3614
RGD1563956	0.0389724	-1.36154
TP53I11	0.0537837	-1.36158
SFT2D2	0.0696273	-1.36162
TMEM139	0.0580485	-1.36179
PARVA	0.0681812	-1.3626
S100A1	0.0924427	-1.36341
LOC102552476	0.0570639	-1.36349
IFT46	0.0503646	-1.36369
GLOD4	0.0476423	-1.36403
TMEM176B	0.0694753	-1.36418
LOC100360846/Psmb6	0.0454957	-1.36443
EIF3D	0.0476423	-1.36453
STX4	0.0389724	-1.36475
FRA10AC1	0.0965401	-1.36502
GRPEL1	0.0673044	-1.36509
TOP2A	0.0956284	-1.36569
GEMIN5	0.0669236	-1.36573
TPMT	0.0857711	-1.36616
GSTO1	0.0570639	-1.36697
GRN	0.0476423	-1.36718
CAPN2	0.0518267	-1.36736
NR5A2	0.0767339	-1.36773
SLC17A9	0.0899389	-1.36801
P4HA1	0.0769714	-1.36821
MANBAL	0.0382316	-1.36856
Ces1e	0.0468273	-1.36886
NUDT2	0.0358343	-1.37024
SPG7	0.0348476	-1.37038
TGFBI	0.0982482	-1.37055
UNG	0.0621393	-1.37066
NKIRAS2	0.0478737	-1.3708
PSMB1	0.0560055	-1.3709
KLHL24	0.0917614	-1.37105
ALDOA	0.0531683	-1.37126
MRPS9	0.0468273	-1.37197
POLG	0.0505904	-1.37225
RPL17	0.0560055	-1.37227
LOC102552137	0.0702065	-1.37235
NUP43	0.0431572	-1.37254
HAX1	0.0805883	-1.37408
Mtap	0.0922128	-1.37414
GAA	0.0348476	-1.37495
AK3	0.0464924	-1.37522
PIGM	0.077453	-1.37632
UHRF1BP1L	0.074185	-1.37668
CLU	0.0831848	-1.3767
DDB1	0.0389724	-1.37678
EIF4A1	0.0694063	-1.37684
SLCO2B1	0.0519981	-1.37757
GUCY2C	0.0798085	-1.37806
MAGEH1	0.0803899	-1.37873
Zfp954	0.0805883	-1.37899
BRK1	0.0702083	-1.37937
CD47	0.078389	-1.37949
C1orf50	0.0348476	-1.37967
EEF2	0.0382316	-1.38076
SENP8	0.0642466	-1.38083
RBM3	0.0708236	-1.3811
LIN37	0.0708236	-1.3822
RRAGA	0.0694753	-1.38252
SSR2	0.0476423	-1.38306
DDX39B	0.0468273	-1.38435
LY96	0.0973839	-1.38469
ADK	0.0570639	-1.38533
PHB2	0.0382316	-1.38615
ZNRF2	0.0734955	-1.38633
DOCK8	0.0580485	-1.38658
KRT19	0.0582271	-1.3869
UBL7	0.0999727	-1.3869
PHC1	0.0769714	-1.38694
LTN1	0.0805883	-1.38701
JAK2	0.0812291	-1.38719
TMPO	0.0590657	-1.38733
PRKRA	0.0380051	-1.38735
USP8	0.074665	-1.38753
ANAPC1	0.0389724	-1.3878
DCAF11	0.0736014	-1.3882
FLNB	0.0709375	-1.38918
POLR3H	0.0418743	-1.38937
C1orf123	0.0519981	-1.39027
H2-T22	0.072406	-1.39101
NCOA4	0.0348476	-1.39137
POM121/POM121C	0.0380051	-1.39252
CLDN2	0.0682347	-1.39254
FBXL5	0.0684509	-1.39305
PSMB7	0.0608069	-1.39389
HECTD1	0.0815823	-1.39394
PRKG2	0.0348476	-1.39409
LOC688708	0.0674926	-1.39438
ARFRP1	0.0514629	-1.39551
CD82	0.0677105	-1.39575
ACAT1	0.0431572	-1.39586
SEC22A	0.0805883	-1.39605
CHD8	0.0684509	-1.39614
IFT57	0.0348476	-1.39623
TRIM44	0.0522837	-1.39937
LOC367117	0.071996	-1.40051
ANKMY2	0.0840779	-1.40082
BOK	0.0635897	-1.4011
MSH2	0.0448858	-1.40136
RGD1559531	0.0537837	-1.40142
CIRH1A	0.0765051	-1.40221
PPP1R8	0.0570203	-1.40265
Gm7664	0.0891943	-1.40306
TMEM63A	0.0702065	-1.40371
RMND1	0.0606631	-1.40406
PGP	0.0731352	-1.40437
CRELD2	0.0950608	-1.40509
POLR2J	0.0524104	-1.40644
RNF31	0.0348476	-1.40784
ATP5B	0.0431572	-1.40834
ANKRD22	0.0736014	-1.40937
SERF2	0.0382316	-1.40954
LOC501307	0.0548097	-1.40986
GSTM3	0.0713563	-1.41081
CDCA7	0.0884632	-1.41082
NOC2L	0.0462761	-1.4112
CNBP	0.0684509	-1.41239
EIF2B1	0.0348476	-1.41241
CLIC1	0.0891529	-1.41318
DCPS	0.0348476	-1.41358
C9orf85	0.0807522	-1.41388
KLK1	0.0999334	-1.41437
MMP7	0.0715888	-1.41515
FMO5	0.0570639	-1.41603
PCCA	0.0731611	-1.41614
NAP1L1	0.0507552	-1.41779
CCDC53	0.0570203	-1.41791
PNRC1	0.0973839	-1.41859
RPA2	0.0382316	-1.41911
LOC102552794	0.0907889	-1.41924
DPP7	0.0476423	-1.41934
C14orf169	0.0472611	-1.42073
BLCAP	0.0796368	-1.42146
MFAP1	0.059282	-1.42326
PRDX3	0.0982482	-1.42348
ABHD6	0.0596362	-1.42476
TRIM14	0.0448858	-1.42604
CCL20	0.0952688	-1.42633
CMTM6	0.0605554	-1.42698
Terc	0.0835254	-1.427
CNDP2	0.0448858	-1.42747
DDOST	0.0382316	-1.42755
MRPL35	0.0661904	-1.42757
SWSAP1	0.0752129	-1.42872
CUL1	0.0570639	-1.4289
KRT7	0.0518267	-1.42893
TMED3	0.0507989	-1.42962
TXNDC12	0.093506	-1.43008
Mrpl15	0.0570203	-1.43029
PRDX6	0.059388	-1.43046
RSL24D1	0.0448858	-1.43109
TBRG1	0.0537837	-1.43115
Foxn3	0.0431572	-1.43191
Eif1	0.0932375	-1.43226
PIK3R1	0.0684509	-1.43315
Manf	0.0664667	-1.43323
RGD1563307	0.0668461	-1.43379
TTC27	0.0431572	-1.43423
HP1BP3	0.0518267	-1.43695
MLH1	0.0568411	-1.43791
PARP2	0.0560055	-1.43795
STIP1	0.053806	-1.43812
DHRS3	0.0389724	-1.43819
MARCKSL1	0.0669097	-1.43821
GSTM1	0.0762888	-1.44021
HRSP12	0.0673044	-1.44064
ACAA2	0.0938395	-1.44308
SEC11A	0.0495389	-1.44345
CXCL12	0.054561	-1.44534
Ppie	0.0382316	-1.44605
TMEM39A	0.0669097	-1.44635
SCGN	0.0677105	-1.44737
SND1	0.0265663	-1.44803
P2RY1	0.0955949	-1.44992
Hmgb3	0.0495389	-1.45003
CD81	0.0431572	-1.4506
Hsd17b6/LOC100362350	0.0416742	-1.45133
SRI	0.0715888	-1.45474
CD2BP2	0.0542471	-1.45538
OCIAD1	0.0495389	-1.45547
SRBD1	0.0766936	-1.45561
C14orf37	0.0673044	-1.45736
SF3B3	0.0468273	-1.45829
EPHX2	0.0361332	-1.45939
PPFIBP2	0.0525586	-1.46056
PRLR	0.0642466	-1.46098
PLEKHA3	0.0348476	-1.46178
SETSIP	0.054561	-1.46458
PDIA3	0.0858069	-1.46804
PPM1A	0.054561	-1.46858
Ifi47	0.0548894	-1.46977
SORCS1	0.0810915	-1.47039
Irgm1	0.0724672	-1.47288
LOC102556623	0.0905586	-1.47547
NUCB2	0.0420392	-1.47552
Fam50a/LOC100910130	0.0418743	-1.47616
RRP7A	0.0675756	-1.47771
LOC680377	0.0965401	-1.4779
FAM98A	0.0731352	-1.47816
CDK4	0.0358343	-1.47991
CAPG	0.0631452	-1.4827
FAM3C	0.0180846	-1.48613
CTSH	0.0580485	-1.48752
EIF2B3	0.0495389	-1.48821
KIF23	0.0397998	-1.48895
Hspd1-ps3	0.0924427	-1.48969
NUFIP1	0.0674883	-1.49027
HDAC3	0.0636101	-1.49155
NTAN1	0.0456124	-1.49222
C8orf4	0.0916443	-1.49599
PRRX1	0.0633727	-1.49912
TIFA	0.0389724	-1.50481
DROSHA	0.045534	-1.50555
METTL20	0.0684509	-1.50715
CCT5	0.0348476	-1.5099
EIF1AY	0.0462761	-1.5102
MRPL42	0.0723147	-1.51164
RGD1564906	0.0476423	-1.51246
TMEM209	0.0684509	-1.5178
ZNF148	0.0560055	-1.51852
Anp32a	0.0808578	-1.5188
FKBP1A	0.0462761	-1.52086
ARPC2	0.0548513	-1.52294
TRAF6	0.0382316	-1.52476
RPS4Y1	0.0382316	-1.52505
PDK3	0.0431572	-1.52534
F11R	0.0505451	-1.52602
LSM10	0.0518267	-1.52605
RPF2	0.0672557	-1.52688
FCGRT	0.050138	-1.52708
TCP11L2	0.0525586	-1.52774
CAV1	0.0778532	-1.52825
CCT4	0.0348476	-1.5296
IDH1	0.0736014	-1.53082
HTRA1	0.0614214	-1.53775
DDX1	0.0677105	-1.54024
AP4B1	0.0560055	-1.54032
PHTF1	0.0462761	-1.54119
LTB	0.0829503	-1.54311
PTPRK	0.0548894	-1.54814
HIGD1A	0.0740823	-1.54868
Evl	0.0537837	-1.54967
FAM96A	0.0631595	-1.55014
CDA	0.0548894	-1.55421
PRMT5	0.0418743	-1.55529
SPPL2A	0.0899389	-1.55623
N6AMT2	0.0431572	-1.55744
ATP6V0D1	0.0606112	-1.55758
RFC5	0.0507989	-1.56039
SDC4	0.0431572	-1.5648
FAM213A	0.0348476	-1.56924
HOXD9	0.0762749	-1.56994
GNB2L1	0.0340392	-1.57063
LAMB3	0.0548097	-1.58205
AGR2	0.0580204	-1.58244
SLC39A10	0.0358343	-1.58437
LOC498829	0.0767339	-1.5874
GPR160	0.0810915	-1.58826
LPCAT4	0.0766872	-1.58982
RHOT1	0.0766936	-1.59093
BAMBI	0.0180846	-1.59779
NFIL3	0.0389724	-1.60127
ANKRA2	0.0942102	-1.61375
TRIAP1	0.0518267	-1.6144
LYZ	0.068228	-1.61916
BROX	0.0684509	-1.63376
STARD3NL	0.0476423	-1.63843
PIGC	0.0495389	-1.63898
GEMIN6	0.0431572	-1.6404
SACM1L	0.0704644	-1.64376
UBXN8	0.0518267	-1.64865
CCT2	0.0358343	-1.65557
GSTM5	0.0684509	-1.65682
ACTR2	0.0734955	-1.65955
HEPACAM2	0.0684509	-1.66046
NLRP6	0.0380051	-1.66126
ATXN10	0.0590657	-1.67329
STMN1	0.0418743	-1.68201
PLRG1	0.0652241	-1.6836
LOC683761	0.0975782	-1.68653
VAMP2	0.0644665	-1.69552
MGST1	0.0348476	-1.7043
PTS	0.0541699	-1.70484
ACTR10	0.0673044	-1.70924
RPL5	0.0382316	-1.70949
PRDX1	0.0935543	-1.715
PNRC2	0.0702065	-1.72946
NDRG1	0.0462761	-1.74843
OSTC	0.0472624	-1.76366
HLA-A	0.0677105	-1.80376
CPD	0.0745428	-1.92042
PPP2R2A	0.0684509	-1.96726
CELA1	0.0570639	-1.97073
SLC39A4	0.0180846	-2.08845
