# Supplementary material for: Epithelial response to a high-protein diet in rat colon
Source: BMC Genomics. 2017 Jan 31;18:116. doi: 10.1186/s12864-017-3514-z (PMC5282643; doi:10.1186/s12864-017-3514-z)
Supplement: Additional file 6: Table S3. — List of Ingenuity Pathway Analysis software canonical pathways significantly enriched (p < 0.05) in the set of genes differentially expressed in colonocytes of rats fed a high-protein diet compared to rats fed a normal protein diet. (.xls). (XLSX 67 kb) [file 12864_2017_3514_MOESM6_ESM.xlsx]

## Sheet: Table S3
Ingenuity Canonical Pathways	-log(p-value)	zScore	Molecules
Rac Signaling	1.79	-3.5	RAF1,ACTR2,RELA,PIK3R1,BRK1,RAC1,NFKB2,PIK3R4,NFKB1,PRKCZ,ARPC1A,CYFIP1,ARPC2,PAK7,PI4KA,PIP4K2C,ARPC4
fMLP Signaling in Neutrophils	1.39	-3.35659	RELA,RAF1,ACTR2,Calm1 (includes others),NFKBIE,PIK3R1,GNB2L1,RAC1,NFKB2,PIK3R4,NFKB1,PRKCZ,GNB1,ARPC1A,ARPC2,ARPC4
Integrin Signaling	2.92	-3.15682	RAPGEF1,RAF1,MPRIP,PIK3R1,ILK,PIK3R4,TSPAN3,AKT1,RHOT1,ARF4,CAV1,AKT3,GSK3B,ITGB5,ACTA1,CAPN10,MYL12A,ACTR2,PARVA,GRB2,RALB,RAC1,TTN,GIT1,DOCK1,CAPNS1,ARPC1A,ARPC2,CAPN2,PAK7,ARPC4,CAPN3
NF-κB Signaling	1.43	-3.12772	MAP2K6,SIGIRR,RELA,RAF1,HDAC2,NFKBIE,PIK3R1,NFKB2,PIK3R4,NFKB1,TNFRSF11A,PRKCZ,TRAF6,CSNK2A2,TRAF2,RIPK1,AKT1,FGFR4,LTA,PDGFRA,AKT3,GSK3B,CSNK2B
RANK Signaling in Osteoclasts	1.44	-3.05085	MAP2K6,RAF1,RELA,Calm1 (includes others),NFKBIE,PIK3R1,NFKB2,TNFRSF11A,NFKB1,PIK3R4,TRAF6,TRAF2,AKT1,AKT3
Type II Diabetes Mellitus Signaling	1.86	-3.05085	RELA,NFKBIE,PIK3R1,ADIPOQ,Irs4,NFKB2,PIK3R4,NFKB1,SMPD2,PRKCZ,PRKAG1,KCNJ11,TRAF2,MTOR,AKT1,ACSL5,AKT3,SLC27A1,SMPD3
EIF2 Signaling	1.3	-3	RAF1,EIF2B4,EIF3H,GRB2,PIK3R1,RPL17,RPL7L1,EIF2B3,PIK3R4,RPS11,RPL7,EIF3G,RPL27A,RPS4Y1,AKT1,EIF3B,EIF3D,EIF4A1,EIF2B1,RPL5,AKT3,GSK3B,RPL36
Pancreatic Adenocarcinoma Signaling	1.39	-2.84019	RELA,SMAD2,RAF1,PLD3,GRB2,PIK3R1,RAC1,CDK4,JAK2,NFKB2,PIK3R4,NFKB1,CCND1,AKT1,AKT3,ERBB2
NRF2-mediated Oxidative Stress Response	2.74	-2.82843	AKR7A2,MAP2K6,RAF1,GSTM5,PPIB,PRDX1,PIK3R1,DNAJC3,DNAJB2,PIK3R4,PRKCZ,AKR1A1,AKT1,SCARB1,DNAJC4,KEAP1,PMF1/PMF1-BGLAP,VCP,GSK3B,ACTA1,GSTM1,MGST1,GSTM3,GSTO1,ERP29,DNAJB11,STIP1,CCT7,DNAJC5B
Regulation of Actin-based Motility by Rho	1.56	-2.67261	ACTR2,MPRIP,MYLPF,RAC1,ARPC1A,RHOT1,ARPC2,ARHGDIA,PAK7,PIP4K2C,ACTA1,ARPC4,PI4KA,MYL12A
Role of RIG1-like Receptors in Antiviral Innate Immunity	1.61	-2.44949	TRAF6,RELA,TRAF2,RIPK1,NFKBIE,NFKB2,NFKB1
IL-6 Signaling	1.64	-2.35702	MAP2K6,RELA,RAF1,GRB2,NFKBIE,PIK3R1,JAK2,NFKB2,PIK3R4,NFKB1,IL18RAP,TRAF6,CSNK2A2,TRAF2,AKT1,AKT3,CSNK2B,MAPKAPK2
ILK Signaling	2.16	-2.35339	MAP2K6,FLNB,RELA,PPP2R2A,PIK3R1,ILK,NFKB1,PIK3R4,CCND1,PPP1R14B,MTOR,AKT1,RHOT1,AKT3,GSK3B,CTNNB1,TMSB10/TMSB4X,NOS2,ITGB5,ACTA1,NACA,PARVA,Irs4,MYH7,NFKB2,PPP2CB,DOCK1
PEDF Signaling	1.89	-2.3094	RAF1,RELA,GDNF,PIK3R1,NFKBIE,RAC1,NFKB2,NFKB1,PIK3R4,HNF1A,HNF1B,AKT1,AKT3
Insulin Receptor Signaling	3.01	-2.29366	RAF1,RAPGEF1,FOXO4,EIF2B4,GRB2,PIK3R1,Irs4,EIF2B3,LIPE,PPP1R3A,PPP1R11,JAK2,PIK3R4,VAMP2,PPP1R14B,PRKAG1,PRKCZ,MTOR,AKT1,PPP1R14D,EIF2B1,AKT3,STX4,GSK3B
TNFR2 Signaling	1.34	-2.23607	RELA,TRAF2,NFKBIE,LTA,NFKB2,NFKB1
iNOS Signaling	1.73	-2.12132	TRAF6,RELA,LY96,Calm1 (includes others),NFKBIE,NFKB2,JAK2,NOS2,NFKB1
CD40 Signaling	1.41	-2.11058	MAP2K6,TRAF6,RELA,TRAF2,NFKBIE,PIK3R1,LTA,NFKB2,PIK3R4,NFKB1,MAPKAPK2
IL-17A Signaling in Airway Cells	1.93	-1.89737	TRAF6,RELA,AKT1,NFKBIE,PIK3R1,CCL20,AKT3,GSK3B,NFKB2,JAK2,PIK3R4,NFKB1
PI3K/AKT Signaling	2.13	-1.78885	RELA,RAF1,RHEB,GRB2,PPP2R2A,NFKBIE,PIK3R1,ILK,JAK2,NFKB2,NFKB1,CCND1,PRKCZ,PPP2CB,MTOR,AKT1,HSP90AB1,AKT3,GSK3B,CTNNB1
Ceramide Signaling	1.87	-1.73205	RAF1,RELA,PPP2R2A,PIK3R1,SPHK2,NFKB2,PIK3R4,NFKB1,SMPD2,PRKCZ,PPP2CB,AKT1,AKT3,SMPD3
Lymphotoxin β Receptor Signaling	2.05	-1.66667	TRAF6,RELA,TRAF2,AKT1,PIK3R1,LTA,LTB,AKT3,NFKB2,PIK3R4,NFKB1
Regulation of eIF4 and p70S6K Signaling	1.76	-1.26491	RAF1,EIF2B4,EIF3H,PPP2R2A,GRB2,PIK3R1,EIF2B3,PIK3R4,RPS11,PRKCZ,EIF3G,PPP2CB,RPS4Y1,MTOR,AKT1,EIF3B,EIF3D,EIF4A1,EIF2B1,AKT3,EIF1AY
MIF-mediated Glucocorticoid Regulation	1.77	-1.13389	RELA,LY96,NFKBIE,PLA2G4B,PLA2G1B,NFKB2,NFKB1
Role of PI3K/AKT Signaling in the Pathogenesis of Influenza	1.68	-1	RELA,AKT1,NFKBIE,PIK3R1,AKT3,GSK3B,NFKB2,PIK3R4,NFKB1,MLH1
Amyloid Processing	1.86	-1	CSNK2A2,CAPNS1,AKT1,AKT3,CAPN2,GSK3B,CSNK2B,CAPN10,PRKAG1,CAPN3
MIF Regulation of Innate Immunity	1.67	-0.707107	RELA,LY96,NFKBIE,PLA2G4B,PLA2G1B,NFKB2,NOS2,NFKB1
Activation of IRF by Cytosolic Pattern Recognition Receptors	1.3	-0.333333	TRAF6,RELA,RIPK1,PPIB,NFKBIE,LTA,SIKE1,NFKB2,NFKB1
Angiopoietin Signaling	1.37	-0.333333	RELA,AKT1,DOK2,GRB2,NFKBIE,PIK3R1,AKT3,PAK7,NFKB2,PIK3R4,NFKB1
nNOS Signaling in Neurons	1.61	0	NOS1,CAPNS1,Calm1 (includes others),GRIN2D,CAPN2,CAPN10,PRKCZ,CAPN3,GRINA
PTEN Signaling	2.3	2.52357	RELA,FOXO4,RAF1,GRB2,PIK3R1,ILK,RAC1,NFKB2,NFKB1,FOXG1,TNFRSF11A,CCND1,PRKCZ,CSNK2A2,AKT1,FGFR4,PDGFRA,AKT3,GSK3B,CSNK2B
Fatty Acid β-oxidation III (Unsaturated, Odd Number)	1.32	NaN	EHHADH,ECI1
Glutathione Redox Reactions II	1.32	NaN	PDIA3,TXNDC12
NAD Biosynthesis III	1.32	NaN	NMNAT1,NAMPT
Proline Biosynthesis I	1.32	NaN	ALDH18A1,PYCR2
Heme Biosynthesis II	1.33	NaN	UROS,ALAS1,HMBS
Role of JAK1, JAK2 and TYK2 in Interferon Signaling	1.36	NaN	RELA,RAF1,NFKB2,JAK2,NFKB1
FAK Signaling	1.44	NaN	RAF1,GRB2,PIK3R1,RAC1,PIK3R4,DOCK1,AKT1,CAPNS1,AKT3,CAPN2,PAK7,ACTA1,CAPN10,CAPN3
Amyotrophic Lateral Sclerosis Signaling	1.48	NaN	NOS1,GDNF,GRIN2D,PIK3R1,RAC1,GRIA2,BAX,PIK3R4,GRINA,CCS,CAPNS1,AKT3,CAPN2,CAPN10,CAPN3
Glutathione-mediated Detoxification	1.48	NaN	GSTM1,MGST1,GSTM5,GSTM3,Gstt1,GSTO1
nNOS Signaling in Skeletal Muscle Cells	1.53	NaN	NOS1,Calm1 (includes others),SNTB1,CAPN3
Hypusine Biosynthesis	1.59	NaN	DHPS,EIF5A
Fatty Acid β-oxidation I	1.61	NaN	ACSL5,AUH,SLC27A1,IVD,EHHADH,ECI1,ACAA2
Hereditary Breast Cancer Signaling	1.65	NaN	HDAC2,PIK3R1,CDK4,POLR2J,RPA1,RFC1,FANCC,PIK3R4,RFC5,CCND1,MLH1,FANCE,AKT1,HDAC3,MSH2,RFC2,AKT3,BLM,RFC3
NF-κB Activation by Viruses	1.7	NaN	RAF1,RELA,PIK3R1,NFKBIE,NFKB2,NFKB1,PIK3R4,PRKCZ,TRAF2,AKT1,RIPK1,AKT3,ITGB5
Role of IL-17A in Arthritis	1.74	NaN	MAP2K6,RELA,NFKBIE,PIK3R1,CCL20,NFKB2,PIK3R4,NOS2,NFKB1,MAPKAPK2
Small Cell Lung Cancer Signaling	1.79	NaN	NOS1,RELA,PIK3R1,NFKBIE,CDK4,NFKB2,NFKB1,PIK3R4,CCND1,TRAF6,TRAF2,AKT1,AKT3
Role of PKR in Interferon Induction and Antiviral Response	1.93	NaN	MAP2K6,TRAF6,RELA,TRAF2,AKT1,NFKBIE,NFKB2,NFKB1,RNASEL
IL-17 Signaling	1.95	NaN	MAP2K6,RELA,PIK3R1,JAK2,NFKB1,PIK3R4,TRAF6,AKT1,AKT3,GSK3B,MAPKAPK2,NOS2,IL17F
Erythropoietin Signaling	2	NaN	EPO,RAF1,RELA,GRB2,PIK3R1,NFKBIE,JAK2,NFKB2,NFKB1,PIK3R4,PRKCZ,AKT1,AKT3
Mechanisms of Viral Exit from Host Cells	2.08	NaN	SNF8,VPS28,CHMP2A,CHMP4B,XPO1,PDCD6IP,ACTA1,PRKCZ,CHMP3
Tetrapyrrole Biosynthesis II	2.12	NaN	UROS,ALAS1,HMBS
Prostate Cancer Signaling	2.14	NaN	RAF1,RELA,GRB2,PIK3R1,NFKBIE,NFKB2,NFKB1,PIK3R4,CCND1,MTOR,AKT1,HSP90AB1,AKT3,GSK3B,CTNNB1
Acute Myeloid Leukemia Signaling	2.19	NaN	MAP2K6,RELA,RAF1,GRB2,PIK3R1,NFKB2,PIK3R4,NFKB1,CCND1,HNF1A,IDH1,MTOR,AKT1,AKT3,JUP
phagosome maturation	2.23	NaN	NOS1,ATP6V0C,VPS18,ATP6V0B,VPS28,VPS16,VTI1A,VPS41,HLA-A,PRDX1,VPS33A,GPAA1,PRDX6,ATP6V1F,ATP6V0D1,TUBA1C,NAPA,ATP6V1B2,VPS11
Tight Junction Signaling	2.37	NaN	RELA,CLDN11,VTI1A,PPP2R2A,CTNNA1,CDK4,NFKB1,PRKCZ,PRKAG1,AKT1,AKT3,STX4,CTNNB1,NAPA,ACTA1,RAB13,RAC1,MYH7,CASK,NFKB2,GPAA1,F11R,PPP2CB,CLDN2,CPSF3,PVRL2
Endometrial Cancer Signaling	3.02	NaN	RAF1,GRB2,PIK3R1,CTNNA1,ILK,PIK3R4,CCND1,MLH1,AKT1,AKT3,ERBB2,GSK3B,CTNNB1
Mismatch Repair in Eukaryotes	3.63	NaN	MSH2,RFC2,RPA1,RFC1,RFC5,MLH1,RFC3
autophagy	4.24	NaN	ATG12,VPS18,MTOR,VPS16,VPS41,ATG4B,VPS33A,MAP1LC3B,NBR1,BECN1,PIK3R4,VPS11
